# Supplementary material for: Cold Regulation of Genes Encoding Ion Transport Systems in the Oligotrophic Bacterium Caulobacter crescentus
Source: Microbiol Spectr. 2021 Aug 25;9(1):10.1128/spectrum.00710-21. doi: 10.1128/spectrum.00710-21 (PMC8552747; doi:10.1128/spectrum.00710-21)
Supplement: SUPPLEMENTAL FILE 1 — Supplemental material. Download SPECTRUM00710-21_Supp_1_seq10.xlsx, XLSX file, 0.1 MB [file spectrum00710-21_supp_1_seq10.xlsx]

## Sheet: Summary
Supplemental Material - Table S1
Cold regulation of genes encoding ion transport systems in the oligotrophic bacterium Caulobacter crescentus
Hugo L. de Araújoa, Bianca P. Martinsa, Alexandre M. Vicentea*, Alan P.R. Lorenzettib, Tie Koideb, Marilis V. Marquesa#
Departamento de Microbiologia, Instituto de Ciências Biomédicas, Universidade de São Paulo, São Paulo, Brazila; Departamento de Bioquímica e Imunologia, Faculdade de Medicina de Ribeirão Preto, Universidade de São Paulo, Ribeirão Preto, Brazilb.
Column fields		Description
gffid		gene annotation
locus_tag		locus identifier (CCNA #)
entrezid		gene ID on NCBI database
geneName		name of annotaded gene
log2FoldChange		ratio of expression of given gene in NA1000 at 10°C in relation to 30°C
padj		p-value adjusted for multiple tests
upORdown		behaviour of given gene regarding its fold change
product		product of given gene
COG		functional category of given gene in Cluster of Orthologous Groups database
Methodology
Three replicates of wild type NA1000 cultures were grown in the same batch of M2 minimal medium at 30°C and then transferred or not to 10°C for 2h. Aliquots of 2 mL cultures were harvested for RNA extraction and libraries preparation. RNA-Seq raw data was processed using the frtc pipeline (https://github.com/alanlorenzetti/frtc/) and DESeq2 (https://github.com/alanlorenzetti/ccrescentus_RNASeq_an…

## Sheet: Table S1
gffid	locus_tag	entrezid	geneName	log2FoldChange	padj	upORdown	product	COG
gene-CCNA_00004	CCNA_00004	7333145	CCNA_00004	-1.228	1.164e-06	DownRegulated	dephospho-CoA kinase	Coenzyme transport and metabolism
gene-CCNA_00010	CCNA_00010	7333151	dnaK	-2.312	1.216e-140	DownRegulated	chaperone protein DnaK	Posttranslational modification, protein turnover, chaperones
gene-CCNA_00011	CCNA_00011	7333152	dnaJ	-2.331	1.768e-59	DownRegulated	chaperone protein DnaJ	Posttranslational modification, protein turnover, chaperones
gene-CCNA_00018	CCNA_00018	7332108	moaA	1.005	3.375e-14	Upregulated	molybdenum cofactor biosynthesis protein A	Coenzyme transport and metabolism
gene-CCNA_00022	CCNA_00022	7332112	CCNA_00022	1.339	1.434e-06	Upregulated	putative aerobic-type carbon monoxide dehydrogenase, small subunit CoxS	Energy production and conversion
gene-CCNA_00026	CCNA_00026	7332116	CCNA_00026	1.62	1.726e-43	Upregulated	PAS-family sensor histidine kinase	Signal transduction mechanisms
gene-CCNA_00027	CCNA_00027	7332117	CCNA_00027	-3.673	9.395e-75	DownRegulated	2OG-Fe(II) oxygenase	General function prediction only
gene-CCNA_00028	CCNA_00028	7332118	CCNA_00028	-6.518	6.66e-260	DownRegulated	TonB-dependent receptor	Inorganic ion transport and metabolism
gene-CCNA_00029	CCNA_00029	7332119	CCNA_00029	1.199	5.388e-13	Upregulated	lysine exporter protein	Amino acid transport and metabolism
gene-CCNA_00033	CCNA_00033	7332123	CCNA_00033	1.342	8.759e-50	Upregulated	polyribonucleotide nucleotidyltransferase/polynucleotide adenylyltransferase	Translation, ribosomal structure and biogenesis
gene-CCNA_00042	CCNA_00042	7332132	CCNA_00042	1.081	3.43e-14	Upregulated	RNA-binding protein, YlxR family	Translation, ribosomal structure and biogenesis;General function prediction only
gene-CCNA_00044	CCNA_00044	7332134	CCNA_00044	1.147	1.125e-25	Upregulated	ribosome maturation protein RimP	Translation, ribosomal structure and biogenesis
gene-CCNA_00047	CCNA_00047	7332137	CCNA_00047	-1.033	3.354e-11	DownRegulated	tRNA m7-G46 methyltransferase	Translation, ribosomal structure and biogenesis
gene-CCNA_00048	CCNA_00048	7332138	metK	-2.352	4.944e-63	DownRegulated	S-adenosylmethionine synthetase	Coenzyme transport and metabolism
gene-CCNA_00049	CCNA_00049	7332139	hipB	1.744	3.67e-05	Upregulated	HTH transcriptional regulator	Transcription
gene-CCNA_00059	CCNA_00059	7332149	CCNA_00059	-1.658	6.654e-31	DownRegulated	oxygen-insensitive NADH nitroreductase	Energy production and conversion
gene-CCNA_00060	CCNA_00060	7332150	CCNA_00060	-1.361	3.83e-26	DownRegulated	mitochondrial-type Fe-S cluster assembly protein NFU	Posttranslational modification, protein turnover, chaperones
gene-CCNA_00064	CCNA_00064	7332154	CCNA_00064	3.204	3.045e-20	Upregulated	methyl-accepting chemotaxis protein	Cell motility|Signal transduction mechanisms;Signal transduction mechanisms
gene-CCNA_00067	CCNA_00067	7332157	CCNA_00067	-1.191	1.023e-05	DownRegulated	YciI-like protein	General function prediction only
gene-CCNA_00074	CCNA_00074	7332165	CCNA_00074	-1.194	6.566e-36	DownRegulated	multifunctional fatty acid oxidation complex subunit alpha FadJ	Lipid transport and metabolism
gene-CCNA_00075	CCNA_00075	7332166	CCNA_00075	-1.342	1.976e-23	DownRegulated	3-ketoacyl-CoA thiolase	Lipid transport and metabolism
gene-CCNA_00078	CCNA_00078	7332169	CCNA_00078	-1.522	3.959e-27	DownRegulated	acyl-CoA dehydrogenase	Lipid transport and metabolism
gene-CCNA_00080	CCNA_00080	7332171	CCNA_00080	1.307	5.312e-09	Upregulated	LexA-related transcriptional repressor	Mobilome: prophages, transposons
gene-CCNA_00084	CCNA_00084	7332175	purH	-1.848	2.392e-65	DownRegulated	phosphoribosylaminoimidazolecarboxamide formyltransferase/IMP cyclohydrolase	Nucleotide transport and metabolism
gene-CCNA_00092	CCNA_00092	7332346	CCNA_00092	1.182	2.827e-13	Upregulated	short chain dehydrogenase	Lipid transport and metabolism|Secondary metabolites biosynthesis, transport and catabolism|General function prediction only
gene-CCNA_00096	CCNA_00096	7332350	CCNA_00096	-1.149	4.371e-06	DownRegulated	L-asparaginase	Amino acid transport and metabolism
gene-CCNA_00098	CCNA_00098	7332352	CCNA_00098	1.626	9.763e-05	Upregulated	hypothetical protein	Undefined
gene-CCNA_00099	CCNA_00099	7332353	fzlC	1.147	2.392e-11	Upregulated	FtsZ-binding protein FzlC	Function unknown
gene-CCNA_00102	CCNA_00102	7332356	CCNA_00102	-1.552	0.002924	DownRegulated	hypothetical protein	Function unknown
gene-CCNA_00108	CCNA_00108	7332362	CCNA_00108	-1.007	1.92e-10	DownRegulated	lon endopeptidase-related protein	Function unknown
gene-CCNA_00118	CCNA_00118	7332372	CCNA_00118	1.018	4.814e-11	Upregulated	porphyrin biosynthesis protein	Posttranslational modification, protein turnover, chaperones;General function prediction only
gene-CCNA_00123	CCNA_00123	7332377	CCNA_00123	-1.114	8.631e-10	DownRegulated	3-hydroxyacyl CoA dehydrogenase	Lipid transport and metabolism|Secondary metabolites biosynthesis, transport and catabolism|General function prediction only
gene-CCNA_00128	CCNA_00128	7332382	CCNA_00128	-1.605	3.387e-85	DownRegulated	argininosuccinate synthase	Amino acid transport and metabolism
gene-CCNA_00131	CCNA_00131	7332385	CCNA_00131	-1.605	2.152e-13	DownRegulated	Rrf2 family protein	Transcription
gene-CCNA_00137	CCNA_00137	7332391	shkA	1.054	1.213e-11	Upregulated	hybrid two-component histidine kinase/receiver protein ShkA	Signal transduction mechanisms
gene-CCNA_00138	CCNA_00138	7332392	CCNA_00138	-4.981	2.524e-69	DownRegulated	TonB-dependent receptor	Inorganic ion transport and metabolism
gene-CCNA_00146	CCNA_00146	7332400	CCNA_00146	-1.046	7.901e-10	DownRegulated	glutathione S-transferase	Posttranslational modification, protein turnover, chaperones
gene-CCNA_00148	CCNA_00148	7332402	CCNA_00148	1.421	1.631e-14	Upregulated	hypothetical protein	Undefined
gene-CCNA_00149	CCNA_00149	7332403	CCNA_00149	1.21	7.719e-06	Upregulated	Cro/CI-family transcriptional regulator	Transcription
gene-CCNA_00150	CCNA_00150	7332404	CCNA_00150	-1.439	1.982e-25	DownRegulated	PDZ domain family protein	Posttranslational modification, protein turnover, chaperones
gene-CCNA_00153	CCNA_00153	7332407	grpE	-1.108	3.684e-27	DownRegulated	adenine nucleotide exchange factor GrpE	Posttranslational modification, protein turnover, chaperones
gene-CCNA_00154	CCNA_00154	7332408	CCNA_00154	-2.492	5.15e-06	DownRegulated	hypothetical protein	Function unknown
gene-CCNA_00160	CCNA_00160	7332414	CCNA_00160	1.18	5.912e-05	Upregulated	methyl-accepting chemotaxis protein	Cell motility|Signal transduction mechanisms
gene-CCNA_00169	CCNA_00169	7332423	CCNA_00169	1.516	8.209e-09	Upregulated	hypothetical protein	Undefined
gene-CCNA_00170	CCNA_00170	7330214	CCNA_00170	1.333	1.359e-10	Upregulated	TonB-dependent receptor	Inorganic ion transport and metabolism
gene-CCNA_00172	CCNA_00172	7330216	pulD	1.585	1.793e-11	Upregulated	type II secretion pathway protein D	Intracellular trafficking, secretion, and vesicular transport
gene-CCNA_00173	CCNA_00173	7330217	pulE	1.8	3.401e-07	Upregulated	type II secretion pathway protein E	Cell motility|Intracellular trafficking, secretion, and vesicular transport|Extracellular structures
gene-CCNA_00174	CCNA_00174	7330218	pulF	1.215	0.004959	Upregulated	type II secretion pathway protein F	Cell motility|Intracellular trafficking, secretion, and vesicular transport|Extracellular structures
gene-CCNA_00180	CCNA_00180	7330224	CCNA_00180	1.257	4.789e-05	Upregulated	type II secretion pathway protein L	Undefined
gene-CCNA_00183	CCNA_00183	7330227	pulO	1.095	0.0001945	Upregulated	type II secretory pathway, prepilin signal peptidase	Cell motility|Intracellular trafficking, secretion, and vesicular transport
gene-CCNA_00191	CCNA_00191	7330236	CCNA_00191	1.835	2.75e-08	Upregulated	N-acetylglutamate synthase domain protein	Translation, ribosomal structure and biogenesis
gene-CCNA_00193	CCNA_00193	7330238	leuB	-1.318	2.229e-26	DownRegulated	3-isopropylmalate dehydrogenase	Energy production and conversion|Amino acid transport and metabolism
gene-CCNA_00195	CCNA_00195	7330240	leuD	-1.35	1.848e-36	DownRegulated	3-isopropylmalate dehydratase small subunit	Amino acid transport and metabolism
gene-CCNA_00196	CCNA_00196	7330241	leuC	-1.248	3.86e-38	DownRegulated	3-isopropylmalate dehydratase large subunit	Amino acid transport and metabolism
gene-CCNA_00201	CCNA_00201	7330247	CCNA_00201	-3.401	2.03e-188	DownRegulated	outer membrane protein	Cell wall/membrane/envelope biogenesis
gene-CCNA_00202	CCNA_00202	7330248	CCNA_00202	-1.792	2.744e-21	DownRegulated	DesA-family fatty acid desaturase	Lipid transport and metabolism
gene-CCNA_00206	CCNA_00206	7330252	CCNA_00206	-1.36	8.085e-19	DownRegulated	succinyl-CoA:3-ketoacid-coenzyme A transferase subunit A	Lipid transport and metabolism
gene-CCNA_00207	CCNA_00207	7330253	CCNA_00207	-1.425	3.753e-15	DownRegulated	succinyl-CoA:3-ketoacid-coenzyme A transferase subunit B	Lipid transport and metabolism
gene-CCNA_00208	CCNA_00208	7330254	CCNA_00208	1.911	3.524e-05	Upregulated	type 1 glutamine amidotransferase (GATase1)-like domain protein	General function prediction only
gene-CCNA_00212	CCNA_00212	7330258	CCNA_00212	-1.259	4.327e-23	DownRegulated	N-carbamoylputrescine amidase	General function prediction only
gene-CCNA_00215	CCNA_00215	7330261	CCNA_00215	-1.044	3.138e-22	DownRegulated	SapC surface layer protein	Undefined
gene-CCNA_00218	CCNA_00218	7330264	CCNA_00218	-1.177	1.718e-19	DownRegulated	hypothetical protein	Undefined
gene-CCNA_00220	CCNA_00220	7330266	CCNA_00220	-3.034	1.907e-33	DownRegulated	thiol-disulfide isomerase and thioredoxin	Posttranslational modification, protein turnover, chaperones
gene-CCNA_00224	CCNA_00224	7330270	CCNA_00224	1.844	6.183e-41	Upregulated	TonB-dependent receptor protein	Coenzyme transport and metabolism
gene-CCNA_00226	CCNA_00226	7330272	CCNA_00226	3.275	8.604e-09	Upregulated	hypothetical protein	Function unknown
gene-CCNA_00229	CCNA_00229	7330275	CCNA_00229	1.285	5.43e-06	Upregulated	CAAX amino terminal protease family protein	Posttranslational modification, protein turnover, chaperones
gene-CCNA_00230	CCNA_00230	7330276	CCNA_00230	1.149	2.953e-24	Upregulated	ribosomal large subunit pseudouridine synthase B	Translation, ribosomal structure and biogenesis
gene-CCNA_00236	CCNA_00236	7330282	CCNA_00236	1.304	9.677e-31	Upregulated	hypothetical protein	Undefined
gene-CCNA_00237	CCNA_00237	7330283	chvI	-1.211	3.866e-23	DownRegulated	two-component response regulator chvI	Signal transduction mechanisms|Transcription
gene-CCNA_00244	CCNA_00244	7330290	CCNA_00244	1.874	6.131e-05	Upregulated	HAD superfamily phophatase	Coenzyme transport and metabolism
gene-CCNA_00248	CCNA_00248	7330700	CCNA_00248	1.019	4.478e-11	Upregulated	sensor histidine protein kinase	Signal transduction mechanisms
gene-CCNA_00257	CCNA_00257	7330709	CCNA_00257	-2.372	1.605e-34	DownRegulated	adenosylhomocysteinase	Coenzyme transport and metabolism
gene-CCNA_00265	CCNA_00265	7330717	CCNA_00265	1.06	2.36e-37	Upregulated	AMP nucleosidase	Nucleotide transport and metabolism
gene-CCNA_00268	CCNA_00268	7330721	dnaX	1.839	4.571e-47	Upregulated	DNA polymerase III subunit gamma/tau	Replication, recombination and repair
gene-CCNA_00273	CCNA_00273	7330726	CCNA_00273	-1.011	1.432e-18	DownRegulated	peptide deformylase	Translation, ribosomal structure and biogenesis
gene-CCNA_00274	CCNA_00274	7330727	CCNA_00274	2.512	1.472e-10	Upregulated	hypothetical protein	Undefined
gene-CCNA_00282	CCNA_00282	7330735	CCNA_00282	-4.05	7.376e-59	DownRegulated	conserved cell surface protein	Undefined
gene-CCNA_00283	CCNA_00283	7330736	CCNA_00283	-1.724	6.585e-43	DownRegulated	2,3,4,5-tetrahydropyridine-2-carboxylate N-succinyltransferase	Amino acid transport and metabolism
gene-CCNA_00284	CCNA_00284	7330737	CCNA_00284	-1.16	1.209e-15	DownRegulated	pyrimidine 5'-nucleotidase family protein	Coenzyme transport and metabolism
gene-CCNA_00285	CCNA_00285	7330738	CCNA_00285	-1.147	1.531e-31	DownRegulated	acetylglutamate kinase	Amino acid transport and metabolism
gene-CCNA_00286	CCNA_00286	7330739	lovR	-2.113	1.187e-31	DownRegulated	two-component receiver domain protein LovR	Signal transduction mechanisms
gene-CCNA_00287	CCNA_00287	7330740	lovK	-1.804	1.488e-59	DownRegulated	photosensory histidine protein kinase LovK	Signal transduction mechanisms
gene-CCNA_00288	CCNA_00288	7330741	CCNA_00288	-2.351	8.775e-131	DownRegulated	ABC-type sulfate transport system, periplasmic component	Inorganic ion transport and metabolism
gene-CCNA_00289	CCNA_00289	7330742	CCNA_00289	-1.446	7.936e-27	DownRegulated	hypothetical protein	Undefined
gene-CCNA_00295	CCNA_00295	7330748	phoU	-1.277	1.552e-14	DownRegulated	phosphate transport system protein phoU	Inorganic ion transport and metabolism
gene-CCNA_00297	CCNA_00297	7330750	CCNA_00297	1.672	0.006229	Upregulated	two-component response regulator	Transcription|Signal transduction mechanisms
gene-CCNA_00298	CCNA_00298	7330751	CCNA_00298	2.655	7.444e-05	Upregulated	hypothetical protein	Undefined
gene-CCNA_00300	CCNA_00300	7330753	CCNA_00300	2.038	6.637e-53	Upregulated	glyoxalase superfamily protein	Secondary metabolites biosynthesis, transport and catabolism
gene-CCNA_00318	CCNA_00318	7330771	CCNA_00318	1.022	2.211e-23	Upregulated	hypothetical protein	Undefined
gene-CCNA_00319	CCNA_00319	7330772	CCNA_00319	2.281	4.404e-33	Upregulated	acetyltransferase, GNAT family	Translation, ribosomal structure and biogenesis|Posttranslational modification, protein turnover, chaperones
gene-CCNA_00324	CCNA_00324	7330777	CCNA_00324	-1.723	2.466e-40	DownRegulated	ExbD-family protein	Intracellular trafficking, secretion, and vesicular transport
gene-CCNA_00340	CCNA_00340	7331039	CCNA_00340	-1.491	9.508e-133	DownRegulated	succinyl-CoA synthetase beta chain	Energy production and conversion
gene-CCNA_00341	CCNA_00341	7331040	sucD	-1.4	4.979e-91	DownRegulated	succinyl-CoA synthetase alpha chain	Energy production and conversion
gene-CCNA_00342	CCNA_00342	7331041	odhA	-1.351	1.042e-107	DownRegulated	2-oxoglutarate dehydrogenase E1 component	Energy production and conversion
gene-CCNA_00343	CCNA_00343	7331042	odhB	-1.869	3.252e-73	DownRegulated	dihydrolipoamide succinyltransferase	Energy production and conversion
gene-CCNA_00355	CCNA_00355	7331054	CCNA_00355	1.396	1.709e-26	Upregulated	hypothetical protein with pentapeptide repeats	Function unknown
gene-CCNA_00362	CCNA_00362	7331061	CCNA_00362	-1.698	9.307e-21	DownRegulated	zinc uptake regulation protein	Inorganic ion transport and metabolism
gene-CCNA_00370	CCNA_00370	7331069	CCNA_00370	-1.006	4.299e-22	DownRegulated	ATP synthase B chain	Energy production and conversion
gene-CCNA_00371	CCNA_00371	7331070	CCNA_00371	-1.1	5.368e-31	DownRegulated	ATP synthase B' chain	Energy production and conversion
gene-CCNA_00372	CCNA_00372	7331071	CCNA_00372	-1.743	3.815e-145	DownRegulated	ATP synthase C chain	Undefined
gene-CCNA_00376	CCNA_00376	7331075	CCNA_00376	1.826	2.736e-31	Upregulated	putative membrane spanning protein	Function unknown
gene-CCNA_00378	CCNA_00378	7331077	CCNA_00378	-1.015	2.581e-17	DownRegulated	thiol:disulfide interchange protein dsbA	Posttranslational modification, protein turnover, chaperones
gene-CCNA_00383	CCNA_00383	7331082	CCNA_00383	1.024	7.231e-08	Upregulated	ribonuclease HII	Replication, recombination and repair
gene-CCNA_00386	CCNA_00386	7331085	CCNA_00386	1.718	1.76e-12	Upregulated	DNA-3-methyladenine glycosylase	Replication, recombination and repair
gene-CCNA_00398	CCNA_00398	7331097	CCNA_00398	-1.267	2.836e-28	DownRegulated	hypothetical protein	Undefined
gene-CCNA_00400	CCNA_00400	7331099	CCNA_00400	1.077	0.004628	Upregulated	MarR/EmrR-family transcriptional regulator	Transcription
gene-CCNA_00406	CCNA_00406	7331105	tfoX	1.207	0.002966	Upregulated	DNA transformation protein tfoX	Transcription
gene-CCNA_00417	CCNA_00417	7330544	CCNA_00417	1.082	1.682e-05	Upregulated	hypothetical protein	Function unknown
gene-CCNA_00420	CCNA_00420	7330547	CCNA_00420	1.502	7.845e-07	Upregulated	hypothetical protein	Undefined
gene-CCNA_00424	CCNA_00424	7330551	CCNA_00424	-1.333	1.242e-17	DownRegulated	aldehyde dehydrogenase	Energy production and conversion
gene-CCNA_00431	CCNA_00431	7330558	CCNA_00431	1.87	0.002085	Upregulated	hypothetical protein	Undefined
gene-CCNA_00432	CCNA_00432	7330559	CCNA_00432	1.069	0.001135	Upregulated	AsnC-family transcriptional regulator	Transcription
gene-CCNA_00433	CCNA_00433	7330560	CCNA_00433	2.306	0.006177	Upregulated	type 1 capsular polysaccharide biosynthesis protein J	Undefined
gene-CCNA_00434	CCNA_00434	7330561	CCNA_00434	3.143	0.0008703	Upregulated	conserved membrane-spanning protein	Function unknown
gene-CCNA_00451	CCNA_00451	7330578	CCNA_00451	1.331	4.974e-41	Upregulated	TonB-dependent receptor	Inorganic ion transport and metabolism
gene-CCNA_00460	CCNA_00460	7330588	CCNA_00460	3.688	1.926e-12	Upregulated	hypothetical protein	Undefined
gene-CCNA_00474	CCNA_00474	7330601	trwC	2.902	2.133e-09	Upregulated	DNA relaxase/conjugal transfer nickase-helicase trwC	Undefined
gene-CCNA_00475	CCNA_00475	7330602	trwB	1.334	0.0005428	Upregulated	bacterial conjugation protein, ATP binding domain trwB	Undefined
gene-CCNA_00480	CCNA_00480	7330607	CCNA_00480	1.243	0.0001837	Upregulated	bacteriophage P4 integrase	Undefined
gene-CCNA_00486	CCNA_00486	7330614	CCNA_00486	1.363	0.000241	Upregulated	TonB-dependent receptor	Inorganic ion transport and metabolism
gene-CCNA_00491	CCNA_00491	7332181	CCNA_00491	-1.337	1.391e-30	DownRegulated	GTP cyclohydrolase I	Coenzyme transport and metabolism
gene-CCNA_00506	CCNA_00506	7332196	CCNA_00506	-1.207	1.057e-22	DownRegulated	cytochrome b	Energy production and conversion
gene-CCNA_00507	CCNA_00507	7332197	CCNA_00507	-1.103	1.904e-28	DownRegulated	cytochrome c1	Energy production and conversion
gene-CCNA_00515	CCNA_00515	7332205	CCNA_00515	-4.306	3.707e-175	DownRegulated	5-methyltetrahydropteroyltriglutamate-- homocysteine methyltransferase	Amino acid transport and metabolism
gene-CCNA_00528	CCNA_00528	7332218	CCNA_00528	1.143	5.744e-17	Upregulated	pyrroline-5-carboxylate reductase	Amino acid transport and metabolism
gene-CCNA_00530	CCNA_00530	7332220	CCNA_00530	-1.211	3.79e-41	DownRegulated	LSU ribosomal protein L10P	Translation, ribosomal structure and biogenesis
gene-CCNA_00531	CCNA_00531	7332221	CCNA_00531	-1.167	5.99e-29	DownRegulated	LSU ribosomal protein L12P (L7/L12)	Translation, ribosomal structure and biogenesis
gene-CCNA_00533	CCNA_00533	7332223	hfsI	1.284	3.508e-15	Upregulated	secreted polysaccharide polymerase hfsI	Cell wall/membrane/envelope biogenesis
gene-CCNA_00535	CCNA_00535	7332225	CCNA_00535	-2.998	2.704e-43	DownRegulated	hypothetical protein	Undefined
gene-CCNA_00539	CCNA_00539	7332229	CCNA_00539	1.085	0.002096	Upregulated	salicylate hydroxylase	Undefined
gene-CCNA_00550	CCNA_00550	7332240	CCNA_00550	1.94	1.37e-07	Upregulated	LacI-family transcriptional regulator	Transcription
gene-CCNA_00568	CCNA_00568	7332259	CCNA_00568	1.637	0.006073	Upregulated	N-acetylglucosamine-6-phosphate deacetylase	Carbohydrate transport and metabolism
gene-CCNA_00571	CCNA_00571	7329970	CCNA_00571	3.503	0.008853	Upregulated	phosphoenolpyruvate-protein phosphotransferase/phosphocarrier protein HPr/PTS system, glucose-specific IIA subunit	Carbohydrate transport and metabolism;Signal transduction mechanisms|Carbohydrate transport and metabolism
gene-CCNA_00573	CCNA_00573	7329972	CCNA_00573	1.002	1.357e-07	Upregulated	TonB-dependent receptor	Inorganic ion transport and metabolism
gene-CCNA_00574	CCNA_00574	7329973	CCNA_00574	1.396	1.824e-07	Upregulated	alpha-N-acetylglucosaminidase	Undefined
gene-CCNA_00575	CCNA_00575	7329974	CCNA_00575	2.085	8.907e-05	Upregulated	hypothetical protein	General function prediction only
gene-CCNA_00576	CCNA_00576	7329975	oppA	1.683	5.382e-05	Upregulated	oligopeptide-binding protein oppA	Undefined
gene-CCNA_00588	CCNA_00588	7329987	CCNA_00588	4.079	0.002413	Upregulated	SapA domain protein	Undefined
gene-CCNA_00589	CCNA_00589	7329988	CCNA_00589	-1.077	1.06e-20	DownRegulated	hypothetical protein	Undefined
gene-CCNA_00595	CCNA_00595	7329994	CCNA_00595	1.445	9.828e-07	Upregulated	FecR family protein	Inorganic ion transport and metabolism|Signal transduction mechanisms
gene-CCNA_00596	CCNA_00596	7329995	CCNA_00596	1.094	2.657e-06	Upregulated	RpoE-family sigma factor	Transcription
gene-CCNA_00597	CCNA_00597	7329996	CCNA_00597	2.376	8.979e-05	Upregulated	TonB-dependent receptor	Inorganic ion transport and metabolism
gene-CCNA_00598	CCNA_00598	7329997	CCNA_00598	1.718	2.467e-11	Upregulated	TonB-dependent receptor	Inorganic ion transport and metabolism
gene-CCNA_00600	CCNA_00600	7329999	CCNA_00600	2.792	3.668e-51	Upregulated	hypothetical protein	Undefined
gene-CCNA_00601	CCNA_00601	7330000	CCNA_00601	1.432	1.646e-22	Upregulated	MoxR-like ATPase	General function prediction only
gene-CCNA_00602	CCNA_00602	7330001	CCNA_00602	2.151	6.913e-36	Upregulated	von Willebrand factor type A domain protein	Function unknown
gene-CCNA_00603	CCNA_00603	7330002	CCNA_00603	1.776	8.085e-19	Upregulated	integral membrane protein	Cell cycle control, cell division, chromosome partitioning
gene-CCNA_00604	CCNA_00604	7330003	CCNA_00604	2.064	7.439e-23	Upregulated	RDD family membrane protein	Function unknown
gene-CCNA_00607	CCNA_00607	7330006	CCNA_00607	3.171	2.199e-37	Upregulated	TonB-dependent receptor	Inorganic ion transport and metabolism
gene-CCNA_00608	CCNA_00608	7330007	CCNA_00608	1.151	9.696e-05	Upregulated	endopygalactorunase	Carbohydrate transport and metabolism
gene-CCNA_00613	CCNA_00613	7330012	CCNA_00613	2.259	2.295e-05	Upregulated	cyanophycinase	Secondary metabolites biosynthesis, transport and catabolism|General function prediction only
gene-CCNA_00614	CCNA_00614	7330013	CCNA_00614	2.603	1.161e-08	Upregulated	short-chain fatty acids transporter	General function prediction only
gene-CCNA_00615	CCNA_00615	7330014	CCNA_00615	2.576	1.148e-21	Upregulated	TonB-dependent receptor	Inorganic ion transport and metabolism
gene-CCNA_00617	CCNA_00617	7330016	CCNA_00617	3.826	0.003903	Upregulated	arginine N-succinyltransferase, beta chain	Amino acid transport and metabolism
gene-CCNA_00618	CCNA_00618	7330017	CCNA_00618	3.918	0.002884	Upregulated	succinylglutamic semialdehyde dehydrogenase	Energy production and conversion
gene-CCNA_00621	CCNA_00621	7330020	CCNA_00621	1.433	0.001182	Upregulated	conserved domain hypothetical protein	Undefined
gene-CCNA_00622	CCNA_00622	7330021	CCNA_00622	2.25	7.167e-16	Upregulated	hypothetical protein	Undefined
gene-CCNA_00623	CCNA_00623	7330022	CCNA_00623	2.817	1.537e-31	Upregulated	PAS-family sensor histidine kinase	Signal transduction mechanisms
gene-CCNA_00624	CCNA_00624	7330023	CCNA_00624	2.374	1.964e-07	Upregulated	hypothetical protein with pentapeptide repeats	Function unknown
gene-CCNA_00626	CCNA_00626	7330025	CCNA_00626	2.017	7.323e-31	Upregulated	methyl-accepting chemotaxis protein	Cell motility|Signal transduction mechanisms;Signal transduction mechanisms
gene-CCNA_00628	CCNA_00628	7330027	cheY	2.024	0.004367	Upregulated	chemotaxis protein cheY	Signal transduction mechanisms|Transcription
gene-CCNA_00630	CCNA_00630	7330029	cheAII	1.517	3.998e-06	Upregulated	chemotaxis histidine kinase protein cheAII	Cell motility|Signal transduction mechanisms;Signal transduction mechanisms
gene-CCNA_00635	CCNA_00635	7330034	CCNA_00635	1.014	1.358e-19	Upregulated	CHASE2 membrane receptor	Signal transduction mechanisms
gene-CCNA_00637	CCNA_00637	7330036	CCNA_00637	1.045	6.119e-06	Upregulated	tetratricopeptide repeat family protein	General function prediction only;Function unknown
gene-CCNA_00638	CCNA_00638	7330037	CCNA_00638	1.759	8.164e-21	Upregulated	heme:hemopexin-binding protein	Undefined
gene-CCNA_00639	CCNA_00639	7330038	CCNA_00639	2.085	4.276e-29	Upregulated	heme:hemopexin-binding protein	Intracellular trafficking, secretion, and vesicular transport
gene-CCNA_00640	CCNA_00640	7330039	CCNA_00640	1.796	0.0001179	Upregulated	hypothetical protein	Undefined
gene-CCNA_00643	CCNA_00643	7330042	CCNA_00643	4.41	6.046e-05	Upregulated	hypothetical protein	Undefined
gene-CCNA_00646	CCNA_00646	7330045	nrtB	2.049	0.00558	Upregulated	nitrate transport permease protein nrtB	Inorganic ion transport and metabolism
gene-CCNA_00647	CCNA_00647	7330046	nrtD	1.268	0.004349	Upregulated	nitrate transport ATP-binding protein nrtD	Inorganic ion transport and metabolism
gene-CCNA_00648	CCNA_00648	7330047	nasT	1.31	0.007052	Upregulated	nitrate response regulator NasT	Signal transduction mechanisms|Transcription
gene-CCNA_00650	CCNA_00650	7330455	narK	1.363	0.00478	Upregulated	MFS superfamily nitrate/nitrite transporter NarK	Inorganic ion transport and metabolism
gene-CCNA_00651	CCNA_00651	7330456	nirB	2.59	5.56e-16	Upregulated	nitrite reductase (NAD(P)H) catalytic subunit	Energy production and conversion
gene-CCNA_00652	CCNA_00652	7330457	nasE	3.729	0.005085	Upregulated	nitrite reductase (NAD(P)H) small subunit	Inorganic ion transport and metabolism|Secondary metabolites biosynthesis, transport and catabolism
gene-CCNA_00653	CCNA_00653	7330458	nasC	4.538	4.151e-11	Upregulated	assimilatory nitrate reductase catalytic subunit	Energy production and conversion
gene-CCNA_00654	CCNA_00654	7330459	CCNA_00654	1.749	0.0009351	Upregulated	uroporphyrin-III C-methyltransferase	Coenzyme transport and metabolism
gene-CCNA_00655	CCNA_00655	7330461	CCNA_00655	2.054	2.758e-17	Upregulated	hypothetical protein	Undefined
gene-CCNA_00663	CCNA_00663	7330469	bapE	3.67	2.382e-07	Upregulated	bacterial apoptosis endonuclease BapE	Undefined
gene-CCNA_00674	CCNA_00674	7330481	CCNA_00674	1.36	1.497e-06	Upregulated	NAD(FAD)-utilizing dehydrogenase	General function prediction only
gene-CCNA_00679	CCNA_00679	7330487	CCNA_00679	3.661	0.009948	Upregulated	transposase, IS116/IS110/IS902 family	Mobilome: prophages, transposons
gene-CCNA_00683	CCNA_00683	7330491	CCNA_00683	2.232	3.958e-12	Upregulated	Deoxyribodipyrimidine photo-lyase-related protein	General function prediction only
gene-CCNA_00685	CCNA_00685	7330493	CCNA_00685	1.408	9.556e-09	Upregulated	RNA polymerase sigma factor	Transcription
gene-CCNA_00688	CCNA_00688	7330496	CCNA_00688	1.043	0.0008064	Upregulated	hypothetical protein	Undefined
gene-CCNA_00689	CCNA_00689	7330497	CCNA_00689	1.597	2.806e-05	Upregulated	PAS-family hybrid histidine kinase/receiver protein	Signal transduction mechanisms
gene-CCNA_00691	CCNA_00691	7330499	CCNA_00691	-1.637	6.178e-40	DownRegulated	ferredoxin	Nucleotide transport and metabolism
gene-CCNA_00692	CCNA_00692	7330500	CCNA_00692	1.27	2.2e-18	Upregulated	PAS-family GGDEF/EAL protein	Signal transduction mechanisms
gene-CCNA_00693	CCNA_00693	7330501	CCNA_00693	-1.249	0.009948	DownRegulated	heat shock protein 15	Translation, ribosomal structure and biogenesis
gene-CCNA_00699	CCNA_00699	7330507	CCNA_00699	-1.106	2.912e-23	DownRegulated	LSU ribosomal protein L28P	Translation, ribosomal structure and biogenesis
gene-CCNA_00700	CCNA_00700	7330509	CCNA_00700	1.131	4.001e-19	Upregulated	TonB-dependent receptor	Inorganic ion transport and metabolism
gene-CCNA_00701	CCNA_00701	7330510	cspB	9.13	4.11e-149	Upregulated	cold shock protein CspB	Transcription
gene-CCNA_00703	CCNA_00703	7330512	CCNA_00703	11.02	9.433e-20	Upregulated	hypothetical protein	Undefined
gene-CCNA_00704	CCNA_00704	7330513	CCNA_00704	8.925	4.747e-40	Upregulated	hypothetical protein	Undefined
gene-CCNA_00705	CCNA_00705	7330514	CCNA_00705	-1.622	2.455e-50	DownRegulated	hypothetical protein	Undefined
gene-CCNA_00707	CCNA_00707	7330516	CCNA_00707	-1.251	2.129e-13	DownRegulated	hypothetical protein	Function unknown
gene-CCNA_00709	CCNA_00709	7330518	CCNA_00709	-3.341	5.494e-06	DownRegulated	hypothetical protein	Undefined
gene-CCNA_00711	CCNA_00711	7330520	CCNA_00711	-1.674	3.897e-09	DownRegulated	hypothetical protein	Undefined
gene-CCNA_00714	CCNA_00714	7330523	CCNA_00714	1.201	0.004552	Upregulated	hypothetical protein	Undefined
gene-CCNA_00719	CCNA_00719	7330528	hlyD	-1.351	6.3e-12	DownRegulated	type I secretion adaptor protein hlyD	Cell wall/membrane/envelope biogenesis|Defense mechanisms
gene-CCNA_00720	CCNA_00720	7330529	CCNA_00720	-1.303	1.6e-16	DownRegulated	type I protein secretion ATP-binding protein/type I protein secretion transmembrane subunit/type I secretion processing peptidase	General function prediction only;Defense mechanisms
gene-CCNA_00721	CCNA_00721	7330530	CCNA_00721	-5.619	6.66e-260	DownRegulated	chaperonin GroEL	Posttranslational modification, protein turnover, chaperones
gene-CCNA_00722	CCNA_00722	7330531	CCNA_00722	-5.837	6.66e-260	DownRegulated	chaperonin GroES	Posttranslational modification, protein turnover, chaperones
gene-CCNA_00729	CCNA_00729	7332816	CCNA_00729	1.272	3.712e-26	Upregulated	hypothetical protein	Undefined
gene-CCNA_00730	CCNA_00730	7332817	CCNA_00730	2.215	6.531e-19	Upregulated	SkaA-family transcriptional regulator	Transcription
gene-CCNA_00734	CCNA_00734	7332821	CCNA_00734	-1.172	2.635e-12	DownRegulated	GumN superfamily protein	Function unknown
gene-CCNA_00745	CCNA_00745	7332832	CCNA_00745	2.513	0.008432	Upregulated	hypothetical protein	Function unknown
gene-CCNA_00748	CCNA_00748	7332835	CCNA_00748	-3.416	3.485e-41	DownRegulated	ferrous iron transport protein A	Inorganic ion transport and metabolism
gene-CCNA_00749	CCNA_00749	7332836	CCNA_00749	-3.466	6.355e-64	DownRegulated	ferrous iron transport protein B	Inorganic ion transport and metabolism
gene-CCNA_00751	CCNA_00751	7332838	CCNA_00751	1.092	1.157e-15	Upregulated	hypothetical protein	Function unknown
gene-CCNA_00754	CCNA_00754	7332841	CCNA_00754	-1.677	0.006053	DownRegulated	Nodulin-21 / CCC1-related protein	Inorganic ion transport and metabolism
gene-CCNA_00759	CCNA_00759	7332846	CCNA_00759	3.12	8.73e-25	Upregulated	TonB-dependent receptor	Inorganic ion transport and metabolism
gene-CCNA_00763	CCNA_00763	7332850	CCNA_00763	-2.037	1.593e-79	DownRegulated	electron transfer flavoprotein alpha subunit	Energy production and conversion
gene-CCNA_00764	CCNA_00764	7332851	CCNA_00764	-1.826	8.261e-52	DownRegulated	electron transfer flavoprotein beta subunit	Energy production and conversion
gene-CCNA_00776	CCNA_00776	7332864	CCNA_00776	2.442	2.261e-23	Upregulated	OAR protein precursor	Undefined
gene-CCNA_00779	CCNA_00779	7332868	CCNA_00779	2.9	1.224e-10	Upregulated	TonB superfamily protein	Undefined
gene-CCNA_00784	CCNA_00784	7332875	CCNA_00784	-1.011	1.486e-10	DownRegulated	peptidoglycan-associated outer membrane lipoprotein	Cell wall/membrane/envelope biogenesis
gene-CCNA_00788	CCNA_00788	7332879	CCNA_00788	1.273	7.909e-10	Upregulated	transporter, major facilitator superfamily	Carbohydrate transport and metabolism|Amino acid transport and metabolism|Inorganic ion transport and metabolism|General function prediction only
gene-CCNA_00792	CCNA_00792	7332883	CCNA_00792	1.309	0.001457	Upregulated	glycosyltransferase	Cell wall/membrane/envelope biogenesis
gene-CCNA_00793	CCNA_00793	7332884	CCNA_00793	1.886	0.0002204	Upregulated	phosphatidylglycerol glycosyltransferase	Cell wall/membrane/envelope biogenesis
gene-CCNA_00813	CCNA_00813	7329849	CCNA_00813	1.79	2.953e-08	Upregulated	flavin-binding monooxygenase-related protein	Inorganic ion transport and metabolism
gene-CCNA_00814	CCNA_00814	7329850	CCNA_00814	1.457	5.673e-05	Upregulated	hypothetical protein	Undefined
gene-CCNA_00818	CCNA_00818	7329854	CCNA_00818	1.447	0.0007994	Upregulated	glutathione S-transferase	Posttranslational modification, protein turnover, chaperones
gene-CCNA_00820	CCNA_00820	7329856	CCNA_00820	1.078	3.442e-07	Upregulated	3-ketoacyl-CoA thiolase	Lipid transport and metabolism
gene-CCNA_00827	CCNA_00827	7329863	CCNA_00827	1.551	5.505e-11	Upregulated	TonB-dependent receptor	Undefined
gene-CCNA_00830	CCNA_00830	7329866	CCNA_00830	1.324	0.0003336	Upregulated	beta-galactosidase	Carbohydrate transport and metabolism
gene-CCNA_00831	CCNA_00831	7329867	CCNA_00831	1.206	8.207e-08	Upregulated	alpha-glucosidase	Carbohydrate transport and metabolism
gene-CCNA_00832	CCNA_00832	7329868	CCNA_00832	1.747	1.822e-07	Upregulated	LysR-family transcriptional regulator	Transcription
gene-CCNA_00833	CCNA_00833	7329869	CCNA_00833	-1.12	7.408e-05	DownRegulated	NAD(P)H:quinone oxidoreductase	Energy production and conversion
gene-CCNA_00841	CCNA_00841	7329878	CCNA_00841	1.192	0.006294	Upregulated	carboxylesterase type B	Lipid transport and metabolism
gene-CCNA_00843	CCNA_00843	7329880	CCNA_00843	2.07	4.077e-18	Upregulated	endo-beta-mannanase	Carbohydrate transport and metabolism
gene-CCNA_00844	CCNA_00844	7329881	relE-1	1.065	0.0007135	Upregulated	toxin protein relE-1	Mobilome: prophages, transposons
gene-CCNA_00848	CCNA_00848	7329887	CCNA_00848	3.017	4.583e-07	Upregulated	leucine-responsive regulatory protein	Undefined
gene-CCNA_00849	CCNA_00849	7329889	CCNA_00849	1.814	4.919e-05	Upregulated	outer membrane efflux protein	Cell wall/membrane/envelope biogenesis
gene-CCNA_00850	CCNA_00850	7329890	acrB2	2	7.698e-06	Upregulated	cation/multidrug efflux pump acrB2	Defense mechanisms
gene-CCNA_00851	CCNA_00851	7329891	CCNA_00851	1.982	8.032e-06	Upregulated	periplasmic multidrug efflux lipoprotein precursor	Cell wall/membrane/envelope biogenesis|Defense mechanisms
gene-CCNA_00854	CCNA_00854	7329894	CCNA_00854	2.043	4.777e-09	Upregulated	metallo-beta-lactamase protein	Translation, ribosomal structure and biogenesis
gene-CCNA_00856	CCNA_00856	7329896	CCNA_00856	2.569	3.342e-05	Upregulated	beta-xylosidase	Carbohydrate transport and metabolism
gene-CCNA_00858	CCNA_00858	7329898	CCNA_00858	1.734	7.262e-56	Upregulated	TonB-dependent receptor	Inorganic ion transport and metabolism
gene-CCNA_00859	CCNA_00859	7329899	CCNA_00859	1.62	2.625e-34	Upregulated	acetyltransferase, GNAT family	Translation, ribosomal structure and biogenesis
gene-CCNA_00863	CCNA_00863	7329903	xylC	-1.42	5.266e-53	DownRegulated	xylonolactonase xylC	Carbohydrate transport and metabolism
gene-CCNA_00870	CCNA_00870	7329910	CCNA_00870	-1.264	0.0002335	DownRegulated	hypothetical protein	Function unknown
gene-CCNA_00871	CCNA_00871	7329911	CCNA_00871	-1.249	8.553e-16	DownRegulated	carbon-nitrogen hydrolase family protein	General function prediction only
gene-CCNA_00872	CCNA_00872	7329912	CCNA_00872	-1.561	1.122e-09	DownRegulated	glutaredoxin	Posttranslational modification, protein turnover, chaperones
gene-CCNA_00878	CCNA_00878	7329918	CCNA_00878	3.749	1.669e-164	Upregulated	ATP-dependent RNA helicase	Replication, recombination and repair
gene-CCNA_00879	CCNA_00879	7329919	CCNA_00879	5.251	9.784e-151	Upregulated	PAS-family sensor histidine kinase	Signal transduction mechanisms
gene-CCNA_00884	CCNA_00884	7329924	CCNA_00884	3.142	2.478e-17	Upregulated	VapC-like PIN domain ribonuclease toxin	Defense mechanisms
gene-CCNA_00885	CCNA_00885	7329925	CCNA_00885	1.55	2.911e-35	Upregulated	MazE-like antitoxin protein	Transcription|Defense mechanisms
gene-CCNA_00886	CCNA_00886	7329926	CCNA_00886	-1.224	2.583e-45	DownRegulated	aspartokinase	Amino acid transport and metabolism
gene-CCNA_00889	CCNA_00889	7329929	CCNA_00889	-2.711	2.201e-72	DownRegulated	lumazine-binding domain protein	Undefined
gene-CCNA_00895	CCNA_00895	7329936	CCNA_00895	-1.239	1.201e-08	DownRegulated	hypothetical protein	Undefined
gene-CCNA_00896	CCNA_00896	7329937	CCNA_00896	2.366	0.000495	Upregulated	hypothetical protein	Undefined
gene-CCNA_00897	CCNA_00897	7329938	CCNA_00897	3.588	1.073e-35	Upregulated	hypothetical protein	Undefined
gene-CCNA_00900	CCNA_00900	7329941	CCNA_00900	2.651	2.343e-13	Upregulated	CHASE4-family GGDEF/EAL protein	Signal transduction mechanisms
gene-CCNA_00906	CCNA_00906	7329947	CCNA_00906	-1.162	1.118e-10	DownRegulated	hypothetical protein	Undefined
gene-CCNA_00910	CCNA_00910	7329951	CCNA_00910	1.14	2.67e-06	Upregulated	erythromycin esterase family protein	Secondary metabolites biosynthesis, transport and catabolism
gene-CCNA_00911	CCNA_00911	7329952	CCNA_00911	2.43	4.124e-11	Upregulated	AAA domain ATPase	General function prediction only
gene-CCNA_00912	CCNA_00912	7329953	CCNA_00912	1.326	2.935e-12	Upregulated	beta-lactamase family protein	Defense mechanisms
gene-CCNA_00913	CCNA_00913	7329954	CCNA_00913	1.371	0.001657	Upregulated	hypothetical protein	Undefined
gene-CCNA_00917	CCNA_00917	7329958	parD-1	-1.656	0.0001176	DownRegulated	antitoxin protein parD-1	Transcription
gene-CCNA_00919	CCNA_00919	7329960	CCNA_00919	1.463	1.121e-39	Upregulated	hypothetical protein	Undefined
gene-CCNA_00920	CCNA_00920	7329961	CCNA_00920	1.807	1.676e-47	Upregulated	hypothetical protein	Undefined
gene-CCNA_00922	CCNA_00922	7329963	clpB	-1.815	3.304e-34	DownRegulated	ClpB protein	Posttranslational modification, protein turnover, chaperones
gene-CCNA_00929	CCNA_00929	7332813	CCNA_00929	-3.902	3.41e-91	DownRegulated	Riboflavin-specific deaminase family protein	Coenzyme transport and metabolism
gene-CCNA_00930	CCNA_00930	7333060	CCNA_00930	-4.634	8.168e-92	DownRegulated	riboflavin synthase alpha chain	Coenzyme transport and metabolism
gene-CCNA_00931	CCNA_00931	7333061	CCNA_00931	-5.062	6.914e-158	DownRegulated	GTP cyclohydrolase II/3,4-dihydroxy-2-butanone-4-phosphate synthase	Coenzyme transport and metabolism
gene-CCNA_00932	CCNA_00932	7333062	ribH	-5.349	1.162e-108	DownRegulated	6,7-dimethyl-8-ribityllumazine synthase	Coenzyme transport and metabolism
gene-CCNA_00933	CCNA_00933	7333063	CCNA_00933	-1.205	5.225e-15	DownRegulated	M28 Zn-Peptidase	Posttranslational modification, protein turnover, chaperones
gene-CCNA_00936	CCNA_00936	7333066	CCNA_00936	2.206	0.008853	Upregulated	hypothetical protein	Undefined
gene-CCNA_00938	CCNA_00938	7333068	CCNA_00938	1.304	4.711e-08	Upregulated	acetyl-CoA acetyltransferase	Lipid transport and metabolism
gene-CCNA_00940	CCNA_00940	7333070	CCNA_00940	2.482	3.295e-17	Upregulated	sensory box GGDEF/EAL protein	Signal transduction mechanisms
gene-CCNA_00943	CCNA_00943	7333073	flaN	1.342	1.324e-19	Upregulated	flagellar hook-associated protein FlaN	Cell motility
gene-CCNA_00949	CCNA_00949	7333079	CCNA_00949	1.304	0.0001407	Upregulated	hypothetical protein	Undefined
gene-CCNA_00950	CCNA_00950	7333080	fliF	1.045	2.169e-17	Upregulated	flagellar M-ring protein FliF	Cell motility|Intracellular trafficking, secretion, and vesicular transport
gene-CCNA_00951	CCNA_00951	7333081	fliG	1.604	1.758e-22	Upregulated	flagellar motor switch protein FliG	Cell motility
gene-CCNA_00952	CCNA_00952	7333082	flbE	1.111	3.906e-05	Upregulated	flagellar assembly protein FlbE/FliH	Cell motility|Intracellular trafficking, secretion, and vesicular transport
gene-CCNA_00964	CCNA_00964	7333094	CCNA_00964	2.966	0.001895	Upregulated	gluconate kinase	Undefined
gene-CCNA_00965	CCNA_00965	7333095	CCNA_00965	1.25	2.256e-17	Upregulated	DnaJ-family chaperone protein	Transcription;Posttranslational modification, protein turnover, chaperones
gene-CCNA_00969	CCNA_00969	7333099	CCNA_00969	2.936	7.612e-15	Upregulated	two component sensor histidine kinase	Signal transduction mechanisms
gene-CCNA_00977	CCNA_00977	7333109	CCNA_00977	5.982	2.448e-15	Upregulated	transposase, IS4/5 family	Mobilome: prophages, transposons
gene-CCNA_00978	CCNA_00978	7333110	CCNA_00978	7.089	2.707e-11	Upregulated	transposase, DDE family	Undefined
gene-CCNA_00979	CCNA_00979	7333111	CCNA_00979	4.932	8.367e-57	Upregulated	RND family efflux transporter, MFP subunit	Cell wall/membrane/envelope biogenesis|Defense mechanisms
gene-CCNA_00980	CCNA_00980	7333112	lolE	3.548	8.913e-23	Upregulated	ABC-type transport system involved in lipoprotein release, permease component LolE	Cell wall/membrane/envelope biogenesis
gene-CCNA_00981	CCNA_00981	7333113	lolD	3.073	9.793e-09	Upregulated	ABC-type transport system involved in lipoprotein release, ATPase component LolD	Cell wall/membrane/envelope biogenesis
gene-CCNA_00984	CCNA_00984	7333116	CCNA_00984	-1.209	1.507e-08	DownRegulated	phosphinothricin N-acetyltransferase	Amino acid transport and metabolism
gene-CCNA_00987	CCNA_00987	7333119	CCNA_00987	-3.228	3.375e-12	DownRegulated	stress response protein CsbD	Function unknown
gene-CCNA_00988	CCNA_00988	7333120	CCNA_00988	1.165	1.206e-05	Upregulated	isopenicillin N epimerase	Amino acid transport and metabolism
gene-CCNA_00990	CCNA_00990	7333122	CCNA_00990	-1.042	0.001694	DownRegulated	general stress protein 17O	Defense mechanisms
gene-CCNA_00991	CCNA_00991	7333123	CCNA_00991	-1.063	0.0002537	DownRegulated	nodulation protein N	Lipid transport and metabolism
gene-CCNA_00992	CCNA_00992	7333124	CCNA_00992	-1.059	0.0002162	DownRegulated	hypothetical protein	Function unknown
gene-CCNA_00994	CCNA_00994	7333126	CCNA_00994	1.122	9.752e-05	Upregulated	oxidoreductase, GMC family	Lipid transport and metabolism|General function prediction only
gene-CCNA_01000	CCNA_01000	7333132	CCNA_01000	2.134	0.0003468	Upregulated	hypothetical protein	Undefined
gene-CCNA_01007	CCNA_01007	7333139	CCNA_01007	-2.724	1.062e-18	DownRegulated	hypothetical protein	Undefined
gene-CCNA_01008	CCNA_01008	7333140	CCNA_01008	-1.182	0.0001983	DownRegulated	urocanate hydratase	Amino acid transport and metabolism
gene-CCNA_01014	CCNA_01014	7329763	CCNA_01014	-1.222	0.0002359	DownRegulated	cysteinyl-tRNA(Pro) deacylase	Translation, ribosomal structure and biogenesis
gene-CCNA_01015	CCNA_01015	7329764	CCNA_01015	-1.096	1.221e-09	DownRegulated	multicopper oxidase PcoA	Cell cycle control, cell division, chromosome partitioning|Inorganic ion transport and metabolism|Cell wall/membrane/envelope biogenesis
gene-CCNA_01016	CCNA_01016	7329765	CCNA_01016	-1.029	3.817e-05	DownRegulated	copper resistance protein B	Inorganic ion transport and metabolism
gene-CCNA_01017	CCNA_01017	7329766	CCNA_01017	1.037	1.548e-10	Upregulated	acyl-CoA synthetase	Lipid transport and metabolism|Secondary metabolites biosynthesis, transport and catabolism
gene-CCNA_01023	CCNA_01023	7329772	CCNA_01023	-1.209	5.536e-06	DownRegulated	tryptophan halogenase superfamily protein	Amino acid transport and metabolism
gene-CCNA_01028	CCNA_01028	7329777	CCNA_01028	1.161	1.737e-13	Upregulated	M17 family aminopeptidase	Amino acid transport and metabolism
gene-CCNA_01032	CCNA_01032	7329781	CCNA_01032	1.064	7.605e-06	Upregulated	RNA polymerase ECF-type sigma factor	Transcription
gene-CCNA_01033	CCNA_01033	7329782	CCNA_01033	1.098	4.141e-08	Upregulated	FecR family protein	Inorganic ion transport and metabolism|Signal transduction mechanisms
gene-CCNA_01042	CCNA_01042	7329791	CCNA_01042	1.216	3.963e-36	Upregulated	TonB-dependent receptor	Coenzyme transport and metabolism;Inorganic ion transport and metabolism
gene-CCNA_01043	CCNA_01043	7329792	CCNA_01043	1.123	1.012e-13	Upregulated	hypothetical protein	Undefined
gene-CCNA_01044	CCNA_01044	7329793	CCNA_01044	1.998	9.866e-22	Upregulated	AcrR-family transcriptional regulator	Transcription
gene-CCNA_01045	CCNA_01045	7329794	CCNA_01045	-1.557	1.265e-05	DownRegulated	conserved hypothetical cytosolic protein	Transcription
gene-CCNA_01046	CCNA_01046	7329795	CCNA_01046	-1.464	5.728e-27	DownRegulated	peptide methionine sulfoxide reductase msrA	Posttranslational modification, protein turnover, chaperones
gene-CCNA_01047	CCNA_01047	7329797	CCNA_01047	2.907	8.999e-31	Upregulated	TonB-dependent receptor	Inorganic ion transport and metabolism
gene-CCNA_01048	CCNA_01048	7329798	CCNA_01048	4.731	0.0002334	Upregulated	hypothetical protein	Undefined
gene-CCNA_01069	CCNA_01069	7329819	CCNA_01069	-1.874	6.02e-46	DownRegulated	methyltransferase	Secondary metabolites biosynthesis, transport and catabolism|General function prediction only
gene-CCNA_01072	CCNA_01072	7329823	CCNA_01072	-2.023	5.112e-08	DownRegulated	hypothetical protein	Undefined
gene-CCNA_01073	CCNA_01073	7329824	CCNA_01073	-1.237	1.111e-09	DownRegulated	zinc-finger protein	Function unknown
gene-CCNA_01074	CCNA_01074	7329825	CCNA_01074	-1.397	5.654e-05	DownRegulated	entericidin B-like protein	Undefined
gene-CCNA_01075	CCNA_01075	7329826	CCNA_01075	-1.788	1.935e-07	DownRegulated	beta/gamma crystallin family protein	Undefined
gene-CCNA_01076	CCNA_01076	7329827	CCNA_01076	-1.45	2.152e-07	DownRegulated	beta/gamma crystallin family protein	Undefined
gene-CCNA_01082	CCNA_01082	7329833	CCNA_01082	3.044	2.543e-12	Upregulated	hypothetical protein	Undefined
gene-CCNA_01087	CCNA_01087	7329838	CCNA_01087	-1.283	7.801e-42	DownRegulated	hypothetical protein	Function unknown
gene-CCNA_01089	CCNA_01089	7331458	CCNA_01089	-2.439	3.971e-42	DownRegulated	hypothetical protein	Function unknown
gene-CCNA_01090	CCNA_01090	7331459	CCNA_01090	-2.301	8.854e-54	DownRegulated	hypothetical protein	Function unknown
gene-CCNA_01091	CCNA_01091	7331460	CCNA_01091	-1.012	2.698e-07	DownRegulated	peptide methionine sulfoxide reductase	Posttranslational modification, protein turnover, chaperones
gene-CCNA_01102	CCNA_01102	7331471	CCNA_01102	1.024	1.131e-05	Upregulated	hypothetical protein	Undefined
gene-CCNA_01109	CCNA_01109	7331480	CCNA_01109	1.664	2.179e-44	Upregulated	conserved hypothetical cytosolic protein	Function unknown
gene-CCNA_01115	CCNA_01115	7331486	CCNA_01115	1.425	2.476e-15	Upregulated	two component sensor histidine kinase	Signal transduction mechanisms
gene-CCNA_01120	CCNA_01120	7331491	CCNA_01120	2.086	0.00621	Upregulated	hypothetical protein	Undefined
gene-CCNA_01125	CCNA_01125	7331496	CCNA_01125	-1.884	2.517e-15	DownRegulated	hypothetical protein	Replication, recombination and repair
gene-CCNA_01128	CCNA_01128	7331499	CCNA_01128	-1.599	1.188e-14	DownRegulated	hypothetical protein	Undefined
gene-CCNA_01143	CCNA_01143	7331514	CCNA_01143	-1.461	2.257e-18	DownRegulated	endoribonuclease L-PSP	Defense mechanisms
gene-CCNA_01145	CCNA_01145	7331516	CCNA_01145	1.496	4.038e-06	Upregulated	monoamine oxidase	Amino acid transport and metabolism
gene-CCNA_01151	CCNA_01151	7331522	CCNA_01151	1.395	1.779e-05	Upregulated	DeoR-family transcriptional regulator	Transcription
gene-CCNA_01154	CCNA_01154	7331525	CCNA_01154	1.88	4.973e-36	Upregulated	hypothetical protein	Replication, recombination and repair
gene-CCNA_01157	CCNA_01157	7331528	CCNA_01157	1.185	3.107e-49	Upregulated	protoporphyrinogen oxidase	Coenzyme transport and metabolism
gene-CCNA_01158	CCNA_01158	7331529	CCNA_01158	2.035	2.074e-18	Upregulated	hypothetical protein	Undefined
gene-CCNA_01161	CCNA_01161	7331532	CCNA_01161	-4.375	1.455e-90	DownRegulated	proton/sodium-glutamate symport protein	Energy production and conversion
gene-CCNA_01169	CCNA_01169	7333561	CCNA_01169	3.862	4.637e-15	Upregulated	hypothetical protein	Undefined
gene-CCNA_01170	CCNA_01170	7333562	CCNA_01170	6.113	1.136e-97	Upregulated	TonB-dependent receptor	Inorganic ion transport and metabolism
gene-CCNA_01175	CCNA_01175	7333568	CCNA_01175	-5.354	3.186e-68	DownRegulated	uroporphyrin-III C-methyltransferase	Coenzyme transport and metabolism
gene-CCNA_01176	CCNA_01176	7333569	CCNA_01176	-6.192	3.442e-46	DownRegulated	hypothetical protein	Undefined
gene-CCNA_01177	CCNA_01177	7333570	cysI	-6.117	6.642e-234	DownRegulated	sulfite reductase, beta subunit	Inorganic ion transport and metabolism
gene-CCNA_01178	CCNA_01178	7333571	CCNA_01178	-5.835	2.219e-51	DownRegulated	conserved hypothetical protein, DUF934	Function unknown
gene-CCNA_01179	CCNA_01179	7333572	cysH	-5.73	1.924e-83	DownRegulated	3'-phosphoadenosine 5'-phosphosulfate sulfotransferase	Amino acid transport and metabolism|Coenzyme transport and metabolism
gene-CCNA_01185	CCNA_01185	7333578	CCNA_01185	2.29	8.251e-10	Upregulated	hypothetical protein	Undefined
gene-CCNA_01187	CCNA_01187	7333580	CCNA_01187	1.303	5.706e-12	Upregulated	RNA polymerase ECF-type sigma factor	Transcription
gene-CCNA_01200	CCNA_01200	7333593	CCNA_01200	2.01	0.000656	Upregulated	TonB-dependent receptor	Inorganic ion transport and metabolism
gene-CCNA_01204	CCNA_01204	7333597	CCNA_01204	-1.141	1.189e-11	DownRegulated	dTDP-glucose 4,6-dehydratase	Cell wall/membrane/envelope biogenesis
gene-CCNA_01236	CCNA_01236	7333629	CCNA_01236	-4.724	1.863e-35	DownRegulated	general stress protein GsiB	General function prediction only
gene-CCNA_01237	CCNA_01237	7333630	CCNA_01237	-3.591	1.373e-14	DownRegulated	hypothetical protein	Undefined
gene-CCNA_01238	CCNA_01238	7333631	CCNA_01238	-1.461	2.375e-05	DownRegulated	EF-hand domain protein	Undefined
gene-CCNA_01249	CCNA_01249	7332896	CCNA_01249	1.03	5.543e-05	Upregulated	ABC-transporter substrate binding protein	Inorganic ion transport and metabolism
gene-CCNA_01251	CCNA_01251	7332980	CCNA_01251	1.011	0.007147	Upregulated	FepC-type transporter protein	Inorganic ion transport and metabolism|Coenzyme transport and metabolism
gene-CCNA_01263	CCNA_01263	7332992	CCNA_01263	1.356	1.734e-11	Upregulated	pyruvate dehydrogenase E1 component	Energy production and conversion
gene-CCNA_01275	CCNA_01275	7333005	CCNA_01275	-1.406	1.693e-18	DownRegulated	bifunctional 5,10-methylene-tetrahydrofolate dehydrogenase/ 5,10-methylene-tetrahydrofolate cyclohydrolase	Coenzyme transport and metabolism
gene-CCNA_01276	CCNA_01276	7333006	CCNA_01276	-1.072	0.0006748	DownRegulated	cytochrome c5	Energy production and conversion
gene-CCNA_01280	CCNA_01280	7333010	spmY	1.13	1.411e-11	Upregulated	cell development regulator SpmY	Undefined
gene-CCNA_01284	CCNA_01284	7333014	CCNA_01284	1.375	0.00967	Upregulated	dienelactone hydrolase family protein	Lipid transport and metabolism
gene-CCNA_01289	CCNA_01289	7333019	CCNA_01289	-1.559	5.335e-05	DownRegulated	hypothetical protein	Function unknown
gene-CCNA_01302	CCNA_01302	7333034	CCNA_01302	1.207	2.264e-14	Upregulated	acetyltransferase domain protein	Cell motility
gene-CCNA_01303	CCNA_01303	7333035	CCNA_01303	1.807	3.873e-28	Upregulated	hypothetical protein	Undefined
gene-CCNA_01333	CCNA_01333	7331788	CCNA_01333	1.535	0.0007043	Upregulated	hypothetical protein	Undefined
gene-CCNA_01341	CCNA_01341	7331796	CCNA_01341	-2.246	3.659e-100	DownRegulated	DegP/HtrA-family serine protease	Posttranslational modification, protein turnover, chaperones
gene-CCNA_01351	CCNA_01351	7331806	CCNA_01351	-1.493	2.02e-15	DownRegulated	two-component response regulator protein	Signal transduction mechanisms|Transcription
gene-CCNA_01352	CCNA_01352	7331807	CCNA_01352	-1.016	6.891e-14	DownRegulated	two component sensor histidine kinase	Signal transduction mechanisms
gene-CCNA_01353	CCNA_01353	7331808	CCNA_01353	-1.198	0.00374	DownRegulated	myo-inositol-hexaphosphate 3-phosphohydrolase	Lipid transport and metabolism
gene-CCNA_01368	CCNA_01368	7331823	CCNA_01368	-1.017	1.032e-11	DownRegulated	acyl-CoA dehydrogenase	Lipid transport and metabolism
gene-CCNA_01369	CCNA_01369	7331824	CCNA_01369	-1.048	8.567e-15	DownRegulated	acyl-CoA dehydrogenase, short-chain specific	Lipid transport and metabolism
gene-CCNA_01371	CCNA_01371	7331826	CCNA_01371	-2.121	1.948e-30	DownRegulated	hypothetical protein	Undefined
gene-CCNA_01372	CCNA_01372	7331827	CCNA_01372	-1.624	4.47e-17	DownRegulated	lysine decarboxylase family	General function prediction only
gene-CCNA_01375	CCNA_01375	7331830	CCNA_01375	-1.081	9.685e-15	DownRegulated	lactoylglutathione lyase	Secondary metabolites biosynthesis, transport and catabolism
gene-CCNA_01376	CCNA_01376	7331831	CCNA_01376	-1.469	1.035e-20	DownRegulated	glutathione S-transferase	Posttranslational modification, protein turnover, chaperones
gene-CCNA_01386	CCNA_01386	7331844	CCNA_01386	-1.969	6.896e-21	DownRegulated	hypothetical protein	Undefined
gene-CCNA_01393	CCNA_01393	7331851	CCNA_01393	-1.129	4.728e-24	DownRegulated	soluble lytic murein transglycosylase	Cell wall/membrane/envelope biogenesis
gene-CCNA_01399	CCNA_01399	7331857	CCNA_01399	-3.167	8.06e-119	DownRegulated	ammonium transporter/methylammonium transporter	Inorganic ion transport and metabolism
gene-CCNA_01400	CCNA_01400	7331858	glnK	-3.304	8.335e-72	DownRegulated	nitrogen regulatory protein GlnK	Signal transduction mechanisms|Amino acid transport and metabolism
gene-CCNA_01403	CCNA_01403	7330132	glyQ	-1.041	4.2e-20	DownRegulated	glycyl-tRNA synthetase alpha chain	Translation, ribosomal structure and biogenesis
gene-CCNA_01404	CCNA_01404	7330133	glyS	-1.639	9.718e-57	DownRegulated	glycyl-tRNA synthetase beta chain	Translation, ribosomal structure and biogenesis
gene-CCNA_01406	CCNA_01406	7330135	CCNA_01406	-1.125	9.241e-15	DownRegulated	metal-dependent hydrolase	General function prediction only
gene-CCNA_01418	CCNA_01418	7330147	CCNA_01418	-3.895	4.643e-81	DownRegulated	ROS/MUCR transcriptional regulator	Transcription
gene-CCNA_01419	CCNA_01419	7330148	CCNA_01419	-1.559	2.471e-124	DownRegulated	serine hydroxymethyltransferase	Amino acid transport and metabolism
gene-CCNA_01427	CCNA_01427	7330156	bamE	-1.478	4.416e-25	DownRegulated	beta-barrel assembly machine (BAM) protein BamE	Cell wall/membrane/envelope biogenesis
gene-CCNA_01435	CCNA_01435	7330165	CCNA_01435	-1.169	0.001105	DownRegulated	hypothetical protein	Undefined
gene-CCNA_01440	CCNA_01440	7330170	CCNA_01440	-1.253	5.463e-23	DownRegulated	LSU ribosomal protein L13P	Translation, ribosomal structure and biogenesis
gene-CCNA_01441	CCNA_01441	7330171	CCNA_01441	-1.325	6.44e-20	DownRegulated	SSU ribosomal protein S9P	Translation, ribosomal structure and biogenesis
gene-CCNA_01443	CCNA_01443	7330173	CCNA_01443	-1.425	1.078e-24	DownRegulated	hypothetical protein	Function unknown
gene-CCNA_01451	CCNA_01451	7330183	cspD	3.533	3.033e-84	Upregulated	cold shock protein cspD	Transcription
gene-CCNA_01452	CCNA_01452	7330184	CCNA_01452	1.356	1.91e-17	Upregulated	hypothetical protein	Function unknown
gene-CCNA_01457	CCNA_01457	7330191	CCNA_01457	4.309	6.997e-38	Upregulated	hypothetical protein	Undefined
gene-CCNA_01458	CCNA_01458	7330192	CCNA_01458	5.752	2.74e-14	Upregulated	hypothetical protein	Undefined
gene-CCNA_01459	CCNA_01459	7330193	CCNA_01459	4.664	7.038e-12	Upregulated	hypothetical protein	Undefined
gene-CCNA_01460	CCNA_01460	7330194	CCNA_01460	4.221	6.594e-08	Upregulated	hypothetical protein	Undefined
gene-CCNA_01461	CCNA_01461	7330195	CCNA_01461	5.348	1.79e-15	Upregulated	hypothetical protein	Undefined
gene-CCNA_01463	CCNA_01463	7330197	CCNA_01463	1.424	3.115e-22	Upregulated	3-deoxy-7-phosphoheptulonate synthase	Amino acid transport and metabolism
gene-CCNA_01465	CCNA_01465	7330199	CCNA_01465	1.305	2.394e-16	Upregulated	methyl-accepting chemotaxis protein	Cell motility|Signal transduction mechanisms
gene-CCNA_01468	CCNA_01468	7330202	ccoO	2.399	0.005161	Upregulated	cytochrome cbb3 oxidase, cytochrome c subunit ccoO	Energy production and conversion
gene-CCNA_01472	CCNA_01472	7330206	fixH	3.658	0.007429	Upregulated	cation pump-linked membrane protein fixH	Inorganic ion transport and metabolism
gene-CCNA_01473	CCNA_01473	7330207	fixI	2.033	0.0001919	Upregulated	E1-E2 cation pump ATPase fixI	Inorganic ion transport and metabolism
gene-CCNA_01485	CCNA_01485	7333159	CCNA_01485	-1.212	2.272e-06	DownRegulated	aldose 1-epimerase	Carbohydrate transport and metabolism
gene-CCNA_01493	CCNA_01493	7333167	CCNA_01493	-2.055	5.656e-33	DownRegulated	cysteine synthase	Amino acid transport and metabolism
gene-CCNA_01496	CCNA_01496	7333170	CCNA_01496	-1.324	1.08e-37	DownRegulated	2-dehydro-3-deoxyphosphooctonate aldolase	Cell wall/membrane/envelope biogenesis
gene-CCNA_01497	CCNA_01497	7333171	CCNA_01497	-1.565	8.314e-24	DownRegulated	ADP-L-glycero-D-manno-heptose-6-epimerase	Cell wall/membrane/envelope biogenesis
gene-CCNA_01515	CCNA_01515	7333189	CCNA_01515	1.224	0.004039	Upregulated	C4-dicarboxylate transporter large subunit	Carbohydrate transport and metabolism
gene-CCNA_01516	CCNA_01516	7333190	CCNA_01516	-1.565	5.546e-10	DownRegulated	NAD(P)H:FMN oxidoreductase family protein	Energy production and conversion
gene-CCNA_01517	CCNA_01517	7333191	CCNA_01517	-1.334	1.411e-09	DownRegulated	hypothetical protein	Function unknown
gene-CCNA_01519	CCNA_01519	7333193	CCNA_01519	-1.125	7.468e-06	DownRegulated	universal stress protein family	Signal transduction mechanisms
gene-CCNA_01520	CCNA_01520	7333194	CCNA_01520	-1.109	0.0006531	DownRegulated	hypothetical protein	Undefined
gene-CCNA_01527	CCNA_01527	7333201	fljL	-1.367	6.383e-29	DownRegulated	flagellin fljL	Cell motility
gene-CCNA_01535	CCNA_01535	7333209	CCNA_01535	-1.153	2.328e-12	DownRegulated	single-strand DNA binding protein	Replication, recombination and repair
gene-CCNA_01538	CCNA_01538	7333213	CCNA_01538	-1.008	2.404e-42	DownRegulated	pyruvate phosphate dikinase	Carbohydrate transport and metabolism
gene-CCNA_01542	CCNA_01542	7333217	CCNA_01542	-1.611	1.694e-35	DownRegulated	ice nucleation protein	Undefined
gene-CCNA_01545	CCNA_01545	7333220	CCNA_01545	-1.147	1.274e-06	DownRegulated	NAD(FAD)-utilizing dehydrogenase	General function prediction only
gene-CCNA_01546	CCNA_01546	7333221	CCNA_01546	2.668	2.816e-125	Upregulated	DEAD-box RNA helicase-like protein	Undefined
gene-CCNA_01549	CCNA_01549	7333224	CCNA_01549	-4.43	6.66e-260	DownRegulated	sulfate adenylyltransferase subunit 1/adenylylsulfate kinase	Inorganic ion transport and metabolism
gene-CCNA_01550	CCNA_01550	7333225	CCNA_01550	-4.261	2.741e-128	DownRegulated	sulfate adenylyltransferase subunit 2	Amino acid transport and metabolism|Coenzyme transport and metabolism
gene-CCNA_01551	CCNA_01551	7333226	CCNA_01551	1.508	0.0001569	Upregulated	hypothetical protein	Undefined
gene-CCNA_01555	CCNA_01555	7333230	uxaA	1.064	0.001414	Upregulated	altronate dehydratase	Carbohydrate transport and metabolism
gene-CCNA_01556	CCNA_01556	7333231	CCNA_01556	-1.191	9.912e-26	DownRegulated	LacI-family transcriptional regulator	Transcription
gene-CCNA_01560	CCNA_01560	7333316	CCNA_01560	-2.293	6.21e-132	DownRegulated	phosphoenolpyruvate carboxylase	Energy production and conversion
gene-CCNA_01561	CCNA_01561	7331539	CCNA_01561	-1.388	0.000964	DownRegulated	hypothetical protein	Undefined
gene-CCNA_01562	CCNA_01562	7331540	CCNA_01562	-1.711	4.504e-29	DownRegulated	4-hydroxy-2-oxoglutarate aldolase/2-dehydro-3-deoxyphosphogluconate aldolase	Carbohydrate transport and metabolism
gene-CCNA_01563	CCNA_01563	7331541	CCNA_01563	-1.955	8.46e-59	DownRegulated	2-dehydro-3-deoxygluconokinase	Carbohydrate transport and metabolism
gene-CCNA_01567	CCNA_01567	7331545	CCNA_01567	-1.009	8.454e-07	DownRegulated	proline iminopeptidase	Coenzyme transport and metabolism|General function prediction only;General function prediction only
gene-CCNA_01575	CCNA_01575	7331553	CCNA_01575	-1.158	3.263e-12	DownRegulated	glucose / sorbosone dehydrogenase	Carbohydrate transport and metabolism
gene-CCNA_01578	CCNA_01578	7331556	CCNA_01578	-1.576	7.074e-10	DownRegulated	beta-lactamase repressor	Transcription
gene-CCNA_01583	CCNA_01583	7331561	CCNA_01583	-1.62	1.838e-54	DownRegulated	phosphate-binding protein	Inorganic ion transport and metabolism
gene-CCNA_01585	CCNA_01585	7331563	CCNA_01585	-1.302	0.0008299	DownRegulated	TonB-dependent receptor	Inorganic ion transport and metabolism
gene-CCNA_01589	CCNA_01589	7331567	CCNA_01589	-2.124	2.339e-11	DownRegulated	acyltransferase 3	Cell wall/membrane/envelope biogenesis
gene-CCNA_01591	CCNA_01591	7331569	CCNA_01591	-1.558	1.483e-06	DownRegulated	DNA polymerase III epsilon-like protein	Replication, recombination and repair
gene-CCNA_01592	CCNA_01592	7331570	CCNA_01592	-1.781	2.419e-16	DownRegulated	SN-glycerol-3-phosphate transport ATP-binding protein	Function unknown
gene-CCNA_01595	CCNA_01595	7331573	CCNA_01595	1.722	0.0003099	Upregulated	hypothetical protein	Undefined
gene-CCNA_01597	CCNA_01597	7331575	CCNA_01597	-1.351	0.006119	DownRegulated	RHH DNA-binding protein	Undefined
gene-CCNA_01601	CCNA_01601	7331579	CCNA_01601	-4.901	1.444e-119	DownRegulated	hypothetical protein	Function unknown
gene-CCNA_01603	CCNA_01603	7331581	CCNA_01603	-1.842	5.536e-92	DownRegulated	aspartate aminotransferase	Amino acid transport and metabolism
gene-CCNA_01611	CCNA_01611	7331589	CCNA_01611	1.41	3.464e-08	Upregulated	transporter, drug/metabolite exporter family	Carbohydrate transport and metabolism|Amino acid transport and metabolism|General function prediction only
gene-CCNA_01616	CCNA_01616	7331594	rodA	-1.014	3.153e-09	DownRegulated	rod shape-determining protein RodA	Cell cycle control, cell division, chromosome partitioning
gene-CCNA_01629	CCNA_01629	7331607	CCNA_01629	-1.348	2.162e-28	DownRegulated	signal peptidase I	Intracellular trafficking, secretion, and vesicular transport
gene-CCNA_01635	CCNA_01635	7331613	CCNA_01635	1.159	4.317e-07	Upregulated	DNA repair protein recO	Replication, recombination and repair
gene-CCNA_01642	CCNA_01642	7331701	CCNA_01642	-1.02	0.0004069	DownRegulated	gluconate 5-dehydrogenase	Lipid transport and metabolism|Secondary metabolites biosynthesis, transport and catabolism|General function prediction only
gene-CCNA_01646	CCNA_01646	7331705	CCNA_01646	-1.556	7.535e-08	DownRegulated	dethiobiotin synthetase	Coenzyme transport and metabolism
gene-CCNA_01647	CCNA_01647	7331706	CCNA_01647	-1.118	4.557e-09	DownRegulated	8-amino-7-oxononanoate synthase	Coenzyme transport and metabolism
gene-CCNA_01648	CCNA_01648	7331707	CCNA_01648	-1.151	4.697e-11	DownRegulated	adenosylmethionine-8-amino-7-oxononanoate	Coenzyme transport and metabolism
gene-CCNA_01650	CCNA_01650	7331709	CCNA_01650	-1.839	6.076e-19	DownRegulated	copper/zinc superoxide dismutase	Inorganic ion transport and metabolism
gene-CCNA_01651	CCNA_01651	7331710	CCNA_01651	-1.292	1.913e-58	DownRegulated	DNA gyrase subunit A	Replication, recombination and repair
gene-CCNA_01653	CCNA_01653	7331712	CCNA_01653	-1.103	6.611e-13	DownRegulated	cyclophilin-type peptidylprolyl cis-trans isomerase	Posttranslational modification, protein turnover, chaperones
gene-CCNA_01654	CCNA_01654	7331713	CCNA_01654	-1.286	1.641e-17	DownRegulated	cyclophilin-type peptidylprolyl cis-trans isomerase	Posttranslational modification, protein turnover, chaperones
gene-CCNA_01655	CCNA_01655	7331714	CCNA_01655	-1.113	1.883e-11	DownRegulated	cyclophilin-type peptidylprolyl cis-trans isomerase	Posttranslational modification, protein turnover, chaperones
gene-CCNA_01660	CCNA_01660	7331719	CCNA_01660	-1.123	3.868e-09	DownRegulated	hypothetical protein	Undefined
gene-CCNA_01663	CCNA_01663	7331723	CCNA_01663	4.812	1.247e-48	Upregulated	potassium-transporting ATPase A chain	Inorganic ion transport and metabolism
gene-CCNA_01664	CCNA_01664	7331724	CCNA_01664	4.703	5.655e-36	Upregulated	potassium-transporting ATPase B chain	Inorganic ion transport and metabolism
gene-CCNA_01665	CCNA_01665	7331725	CCNA_01665	2.194	1.118e-12	Upregulated	potassium-transporting ATPase C chain	Inorganic ion transport and metabolism
gene-CCNA_01666	CCNA_01666	7331726	kdpD	2.746	1.03e-43	Upregulated	osmosensitive K+ channel histidine kinase kdpD	Signal transduction mechanisms
gene-CCNA_01668	CCNA_01668	7331728	CCNA_01668	-2.273	8.09e-54	DownRegulated	sulfate transport system permease protein cysT	Inorganic ion transport and metabolism
gene-CCNA_01669	CCNA_01669	7331729	CCNA_01669	-2.912	1.345e-67	DownRegulated	sulfate transport system permease protein cysW	Inorganic ion transport and metabolism
gene-CCNA_01670	CCNA_01670	7331730	CCNA_01670	-2.786	6.38e-45	DownRegulated	sulfate transport ATP-binding protein cysA	Inorganic ion transport and metabolism
gene-CCNA_01672	CCNA_01672	7331732	CCNA_01672	-1.439	6.002e-14	DownRegulated	transglutaminase-like enzyme	Posttranslational modification, protein turnover, chaperones
gene-CCNA_01681	CCNA_01681	7331741	CCNA_01681	-1.094	0.0004293	DownRegulated	RimI-like acetyltransferase	Amino acid transport and metabolism
gene-CCNA_01684	CCNA_01684	7331744	CCNA_01684	2.788	3.958e-32	Upregulated	phenylalanine-4-hydroxylase	Amino acid transport and metabolism
gene-CCNA_01700	CCNA_01700	7331760	CCNA_01700	1.109	1.467e-05	Upregulated	nucleoside permease	Undefined
gene-CCNA_01704	CCNA_01704	7331764	CCNA_01704	-1.176	7.634e-06	DownRegulated	cytochrome c	Energy production and conversion
gene-CCNA_01714	CCNA_01714	7331774	CCNA_01714	-1.138	1.601e-05	DownRegulated	Spx/MgsR-related protein	Inorganic ion transport and metabolism
gene-CCNA_01724	CCNA_01724	7331189	CCNA_01724	-1.132	1.709e-26	DownRegulated	hypothetical protein	Function unknown
gene-CCNA_01725	CCNA_01725	7331190	bamB	-1.065	2.156e-34	DownRegulated	beta-barrel assembly machine (BAM) protein BamB	Cell wall/membrane/envelope biogenesis
gene-CCNA_01728	CCNA_01728	7331193	CCNA_01728	-1.083	1.763e-09	DownRegulated	short chain dehydrogenase	Lipid transport and metabolism|Secondary metabolites biosynthesis, transport and catabolism|General function prediction only
gene-CCNA_01730	CCNA_01730	7331195	CCNA_01730	-1.176	1.152e-27	DownRegulated	amidophosphoribosyltransferase	Nucleotide transport and metabolism
gene-CCNA_01731	CCNA_01731	7331196	CCNA_01731	-1.142	3.157e-09	DownRegulated	colicin V production protein CvpA	Function unknown
gene-CCNA_01738	CCNA_01738	7331203	CCNA_01738	-3.181	6.614e-93	DownRegulated	TonB-dependent outer membrane receptor	Inorganic ion transport and metabolism
gene-CCNA_01739	CCNA_01739	7331204	CCNA_01739	-1.257	5.424e-26	DownRegulated	LSU ribosomal protein L9P	Translation, ribosomal structure and biogenesis
gene-CCNA_01740	CCNA_01740	7331205	CCNA_01740	-1.213	1.09e-13	DownRegulated	SSU ribosomal protein S18P	Translation, ribosomal structure and biogenesis
gene-CCNA_01741	CCNA_01741	7331206	CCNA_01741	-1.368	2.574e-28	DownRegulated	SSU ribosomal protein S6P	Translation, ribosomal structure and biogenesis
gene-CCNA_01743	CCNA_01743	7331208	CCNA_01743	2.394	0.005286	Upregulated	sterol desaturase family protein	Lipid transport and metabolism
gene-CCNA_01746	CCNA_01746	7331211	CCNA_01746	-1.893	4.467e-70	DownRegulated	malonyl-CoA-(acyl-carrier-protein) transacylase FabD	Lipid transport and metabolism
gene-CCNA_01747	CCNA_01747	7331212	CCNA_01747	-2.022	1.437e-29	DownRegulated	3-oxoacyl-(acyl-carrier protein) reductase	Lipid transport and metabolism|Secondary metabolites biosynthesis, transport and catabolism|General function prediction only
gene-CCNA_01748	CCNA_01748	7331213	CCNA_01748	-1.3	2.46e-37	DownRegulated	methyltransferase	Coenzyme transport and metabolism
gene-CCNA_01749	CCNA_01749	7331214	CCNA_01749	-1.263	1.618e-23	DownRegulated	acyl carrier protein	Lipid transport and metabolism|Secondary metabolites biosynthesis, transport and catabolism
gene-CCNA_01750	CCNA_01750	7331215	CCNA_01750	-1.057	6.213e-37	DownRegulated	3-oxoacyl-(acyl-carrier-protein) synthase II	Lipid transport and metabolism|Secondary metabolites biosynthesis, transport and catabolism
gene-CCNA_01753	CCNA_01753	7331218	gmk	-1.417	3.785e-14	DownRegulated	guanylate kinase	Nucleotide transport and metabolism
gene-CCNA_01759	CCNA_01759	7331224	CCNA_01759	-1.143	1.491e-37	DownRegulated	peptidyl-prolyl cis-trans isomerase	Posttranslational modification, protein turnover, chaperones
gene-CCNA_01763	CCNA_01763	7331228	CCNA_01763	-1.369	3.07e-22	DownRegulated	multifunctional aminopeptidase	Amino acid transport and metabolism
gene-CCNA_01764	CCNA_01764	7331229	CCNA_01764	-1.172	1.043e-07	DownRegulated	DNA polymerase III, chi subunit	Replication, recombination and repair
gene-CCNA_01765	CCNA_01765	7331230	CCNA_01765	-1.414	0.0001861	DownRegulated	peptidase inhibitor, I78 family	Undefined
gene-CCNA_01768	CCNA_01768	7331233	CCNA_01768	1.221	2.728e-16	Upregulated	hypothetical protein	Undefined
gene-CCNA_01770	CCNA_01770	7331235	CCNA_01770	-1.763	1.969e-40	DownRegulated	nucleoside diphosphate kinase	Nucleotide transport and metabolism
gene-CCNA_01771	CCNA_01771	7331236	CCNA_01771	3.805	0.004138	Upregulated	hypothetical protein	Undefined
gene-CCNA_01778	CCNA_01778	7331243	CCNA_01778	-1.019	2.412e-11	DownRegulated	penicillin-binding protein	Defense mechanisms
gene-CCNA_01779	CCNA_01779	7331244	CCNA_01779	1.025	3.728e-06	Upregulated	hypothetical protein	Undefined
gene-CCNA_01781	CCNA_01781	7331246	CCNA_01781	1.517	0.0006061	Upregulated	hypothetical protein	Undefined
gene-CCNA_01790	CCNA_01790	7331256	CCNA_01790	-1.129	2.67e-16	DownRegulated	protein translocase subunit secG	Intracellular trafficking, secretion, and vesicular transport
gene-CCNA_01793	CCNA_01793	7331259	CCNA_01793	2.129	3.579e-23	Upregulated	aspartate protease	General function prediction only
gene-CCNA_01795	CCNA_01795	7331261	CCNA_01795	-1.789	1.694e-38	DownRegulated	phosphopyruvate hydratase	Carbohydrate transport and metabolism
gene-CCNA_01797	CCNA_01797	7331263	ftsB	-1.15	8.395e-17	DownRegulated	FtsB-related septum formation initiator	Cell cycle control, cell division, chromosome partitioning
gene-CCNA_01799	CCNA_01799	7331265	CCNA_01799	-1.874	5.534e-99	DownRegulated	pyruvate dehydrogenase E1 component alpha subunit	Energy production and conversion
gene-CCNA_01800	CCNA_01800	7331266	CCNA_01800	-1.846	5.192e-96	DownRegulated	pyruvate dehydrogenase E1 component beta subunit	Energy production and conversion
gene-CCNA_01801	CCNA_01801	7331267	CCNA_01801	-1.467	2.886e-28	DownRegulated	hypothetical protein	Undefined
gene-CCNA_01802	CCNA_01802	7331268	CCNA_01802	-1.09	0.002459	DownRegulated	hypothetical protein	Undefined
gene-CCNA_01803	CCNA_01803	7331269	CCNA_01803	-1.575	1.408e-82	DownRegulated	pyruvate dehydrogenase complex, dihydrolipoamide acetyltransferase component	Energy production and conversion
gene-CCNA_01804	CCNA_01804	7331271	CCNA_01804	-1.604	2.238e-43	DownRegulated	glutathione peroxidase	Defense mechanisms|Lipid transport and metabolism
gene-CCNA_01805	CCNA_01805	7331272	CCNA_01805	-2.027	1.643e-116	DownRegulated	dihydrolipoamide dehydrogenase	Energy production and conversion
gene-CCNA_01806	CCNA_01806	7331273	CCNA_01806	-1.111	1.882e-17	DownRegulated	ferritin-like domain protein	Undefined
gene-CCNA_01809	CCNA_01809	7331276	CCNA_01809	-1.099	1.133e-22	DownRegulated	lipoic acid synthetase	Coenzyme transport and metabolism
gene-CCNA_01811	CCNA_01811	7331278	CCNA_01811	-1.035	0.0001025	DownRegulated	competence/damage-inducible protein CinA	Coenzyme transport and metabolism
gene-CCNA_01813	CCNA_01813	7331280	CCNA_01813	2.525	1.423e-59	Upregulated	tRNA-dihydrouridine synthase	Translation, ribosomal structure and biogenesis
gene-CCNA_01814	CCNA_01814	7331281	CCNA_01814	2.334	1.486e-50	Upregulated	nitrogen regulation protein ntrB	Signal transduction mechanisms
gene-CCNA_01815	CCNA_01815	7331282	ntrC	1.508	3.488e-40	Upregulated	nitrogen assimilation regulatory protein NtrC	Signal transduction mechanisms
gene-CCNA_01820	CCNA_01820	7331287	CCNA_01820	1.145	8.435e-22	Upregulated	GTP-binding protein hflX	Translation, ribosomal structure and biogenesis
gene-CCNA_01822	CCNA_01822	7331289	CCNA_01822	1.03	1.286e-05	Upregulated	melibiose carrier protein	Carbohydrate transport and metabolism
gene-CCNA_01826	CCNA_01826	7331293	CCNA_01826	-1.229	1.736e-32	DownRegulated	vitamin B12 receptor	Coenzyme transport and metabolism
gene-CCNA_01829	CCNA_01829	7331377	CCNA_01829	1.057	3.9e-08	Upregulated	SalR-family ligand-binding transcriptional regulator	Transcription
gene-CCNA_01834	CCNA_01834	7331382	CCNA_01834	-1.586	7.548e-14	DownRegulated	oxidoreductase	Secondary metabolites biosynthesis, transport and catabolism
gene-CCNA_01835	CCNA_01835	7331383	CCNA_01835	-1.513	1.317e-13	DownRegulated	ABC transporter ATP-binding protein	Secondary metabolites biosynthesis, transport and catabolism
gene-CCNA_01836	CCNA_01836	7331384	CCNA_01836	-1.456	3.158e-09	DownRegulated	acyl-CoA thioesterase I/lysophospholipase	Amino acid transport and metabolism
gene-CCNA_01837	CCNA_01837	7331385	CCNA_01837	2.297	1.599e-05	Upregulated	transposase, IS30 family	Mobilome: prophages, transposons
gene-CCNA_01840	CCNA_01840	7331388	CCNA_01840	2.11	1.656e-36	Upregulated	MerR-family transcriptional regulator	General function prediction only
gene-CCNA_01841	CCNA_01841	7331389	CCNA_01841	-1.056	3.604e-05	DownRegulated	isocitrate lyase	Energy production and conversion
gene-CCNA_01842	CCNA_01842	7331390	CCNA_01842	-1.356	0.001815	DownRegulated	hypothetical protein	Undefined
gene-CCNA_01845	CCNA_01845	7331393	CCNA_01845	-2.745	0.009198	DownRegulated	two-component response regulator protein	Signal transduction mechanisms|Transcription
gene-CCNA_01848	CCNA_01848	7331396	qoxD	-3.075	0.00333	DownRegulated	quinol cytochrome oxidase polypeptide IV	Energy production and conversion
gene-CCNA_01849	CCNA_01849	7331397	qoxC	-3.207	0.002839	DownRegulated	quinol cytochrome oxidase polypeptide III	Energy production and conversion
gene-CCNA_01850	CCNA_01850	7331398	qoxB	-3.674	0.0004581	DownRegulated	quinol cytochrome oxidase polypeptide I	Energy production and conversion
gene-CCNA_01851	CCNA_01851	7331399	qoxA	-4.204	0.0001994	DownRegulated	quinol cytochrome oxidase polypeptide II	Energy production and conversion
gene-CCNA_01853	CCNA_01853	7331401	CCNA_01853	-1.535	0.0002503	DownRegulated	hypothetical protein	Undefined
gene-CCNA_01854	CCNA_01854	7331402	CCNA_01854	-1.516	0.00252	DownRegulated	GntR-family transcriptional regulator	Transcription
gene-CCNA_01855	CCNA_01855	7331403	CCNA_01855	-1.798	0.0004918	DownRegulated	iron/manganese superoxide dismutase	Inorganic ion transport and metabolism
gene-CCNA_01856	CCNA_01856	7331404	CCNA_01856	-1.749	0.0009103	DownRegulated	ferrichrome-iron receptor	Inorganic ion transport and metabolism
gene-CCNA_01857	CCNA_01857	7331405	CCNA_01857	-1.691	0.0007616	DownRegulated	AraC-family transcriptional regulator	General function prediction only
gene-CCNA_01858	CCNA_01858	7331406	CCNA_01858	-1.989	9.813e-05	DownRegulated	AraC-family transcriptional regulator	General function prediction only
gene-CCNA_01859	CCNA_01859	7331407	CCNA_01859	-2.114	7.711e-06	DownRegulated	TonB-dependent receptor	Inorganic ion transport and metabolism
gene-CCNA_01860	CCNA_01860	7331408	CCNA_01860	-1.764	0.0001382	DownRegulated	iron-regulated membrane protein	Function unknown
gene-CCNA_01861	CCNA_01861	7331409	CCNA_01861	-1.417	0.0001156	DownRegulated	hypothetical protein	Undefined
gene-CCNA_01869	CCNA_01869	7331417	CCNA_01869	1.015	4.272e-07	Upregulated	TonB-dependent receptor	Inorganic ion transport and metabolism
gene-CCNA_01875	CCNA_01875	7331423	CCNA_01875	1.259	0.002977	Upregulated	acyl-CoA dehydrogenase, short-chain specific	Lipid transport and metabolism
gene-CCNA_01884	CCNA_01884	7331432	CCNA_01884	1.311	0.008903	Upregulated	acyl-CoA dehydrogenase, short-chain specific	Lipid transport and metabolism
gene-CCNA_01886	CCNA_01886	7331434	CCNA_01886	1.154	1.013e-06	Upregulated	TonB-dependent receptor	Inorganic ion transport and metabolism
gene-CCNA_01894	CCNA_01894	7331442	CCNA_01894	2.04	2.062e-05	Upregulated	FAD-NAD(P)-binding protein	Inorganic ion transport and metabolism
gene-CCNA_01895	CCNA_01895	7331443	CCNA_01895	3.767	0.00575	Upregulated	transporter, major facilitator superfamily	Carbohydrate transport and metabolism|Amino acid transport and metabolism|Inorganic ion transport and metabolism|General function prediction only
gene-CCNA_01897	CCNA_01897	7331445	CCNA_01897	-1.067	9.472e-06	DownRegulated	metal-dependent hydrolase	Inorganic ion transport and metabolism
gene-CCNA_01902	CCNA_01902	7331451	CCNA_01902	2.008	7.133e-07	Upregulated	nickel-responsive regulator NikR	Transcription
gene-CCNA_01903	CCNA_01903	7331452	CCNA_01903	2.446	4.629e-05	Upregulated	urea carboxylase-associated protein 2	Function unknown
gene-CCNA_01904	CCNA_01904	7331453	CCNA_01904	3.019	4.503e-06	Upregulated	urea carboxylase-associated protein 1	Function unknown
gene-CCNA_01905	CCNA_01905	7331454	CCNA_01905	3.016	1.015e-24	Upregulated	urea carboxylase	Amino acid transport and metabolism;Coenzyme transport and metabolism|Lipid transport and metabolism;Lipid transport and metabolism
gene-CCNA_01906	CCNA_01906	7331455	CCNA_01906	2.133	2.556e-07	Upregulated	allophanate hydrolase	Translation, ribosomal structure and biogenesis
gene-CCNA_01911	CCNA_01911	7330050	CCNA_01911	-1.297	2.271e-07	DownRegulated	glyoxalase family protein	General function prediction only
gene-CCNA_01912	CCNA_01912	7330051	CCNA_01912	-1.408	1.088e-09	DownRegulated	protein ydhR precursor	Undefined
gene-CCNA_01917	CCNA_01917	7330057	CCNA_01917	-1.049	1.047e-05	DownRegulated	alpha-methylacyl-CoA racemase	Lipid transport and metabolism
gene-CCNA_01918	CCNA_01918	7330058	popA	-1.244	2.369e-21	DownRegulated	cyclic di-GMP effector protein PopA	Signal transduction mechanisms|Transcription
gene-CCNA_01920	CCNA_01920	7330060	mfd	-1.457	1.959e-49	DownRegulated	transcription-repair coupling factor Mfd	Replication, recombination and repair|Transcription
gene-CCNA_01921	CCNA_01921	7330061	CCNA_01921	-1.947	1.768e-07	DownRegulated	Sdh5 family flavination protein	Posttranslational modification, protein turnover, chaperones
gene-CCNA_01923	CCNA_01923	7330063	CCNA_01923	1.322	1.665e-43	Upregulated	ATP-dependent RNA helicase	Replication, recombination and repair
gene-CCNA_01929	CCNA_01929	7330069	CCNA_01929	-1.03	2.004e-06	DownRegulated	hypothetical protein	Undefined
gene-CCNA_01932	CCNA_01932	7330072	CCNA_01932	-1.479	2.409e-05	DownRegulated	1-acyl-sn-glycerol-3-phosphate acyltransferase	Lipid transport and metabolism
gene-CCNA_01934	CCNA_01934	7330074	CCNA_01934	-2.025	1.947e-33	DownRegulated	HesB protein family	Posttranslational modification, protein turnover, chaperones
gene-CCNA_01935	CCNA_01935	7330075	CCNA_01935	-2.308	6.903e-28	DownRegulated	FeS assembly SUF system protein	Posttranslational modification, protein turnover, chaperones
gene-CCNA_01936	CCNA_01936	7330076	CCNA_01936	-2.489	3.705e-78	DownRegulated	cysteine desulfurase/selenocysteine lyase	Amino acid transport and metabolism
gene-CCNA_01937	CCNA_01937	7330077	sufD	-2.5	1.708e-50	DownRegulated	FeS assembly protein SufD	Posttranslational modification, protein turnover, chaperones
gene-CCNA_01938	CCNA_01938	7330078	sufC	-2.5	1.062e-55	DownRegulated	ATP-dependent transporter SufC	Posttranslational modification, protein turnover, chaperones
gene-CCNA_01939	CCNA_01939	7330079	CCNA_01939	-2.318	1.682e-36	DownRegulated	ADP-ribosylglycohydrolase	Undefined
gene-CCNA_01940	CCNA_01940	7330080	sufB	-2.137	2.09e-57	DownRegulated	ABC transporter-associated protein SufB	Posttranslational modification, protein turnover, chaperones
gene-CCNA_01941	CCNA_01941	7330081	CCNA_01941	-1.518	7.687e-20	DownRegulated	cysteine desulfhydrase/Selenocysteine lyase	Amino acid transport and metabolism
gene-CCNA_01942	CCNA_01942	7330082	CCNA_01942	-1.59	3.414e-19	DownRegulated	Rrf2 family protein	Transcription
gene-CCNA_01949	CCNA_01949	7330089	bacA	-1.284	7.568e-13	DownRegulated	bactofilin A BacA	Cytoskeleton
gene-CCNA_01950	CCNA_01950	7330090	CCNA_01950	-1.245	2.043e-22	DownRegulated	peptide chain Release factor 2 (RF-2)	Translation, ribosomal structure and biogenesis
gene-CCNA_01957	CCNA_01957	7330097	thiG	-1.216	1.476e-24	DownRegulated	thiazole biosynthesis protein ThiG	Coenzyme transport and metabolism
gene-CCNA_01960	CCNA_01960	7330100	CCNA_01960	-1.215	3.746e-22	DownRegulated	acetyl-CoA carboxylase biotin carboxyl carrier protein subunit	Coenzyme transport and metabolism|Lipid transport and metabolism
gene-CCNA_01961	CCNA_01961	7330101	CCNA_01961	-1.191	1.983e-30	DownRegulated	biotin carboxylase	Lipid transport and metabolism
gene-CCNA_01964	CCNA_01964	7330104	CCNA_01964	-1.058	1.634e-23	DownRegulated	NADH dehydrogenase	Energy production and conversion
gene-CCNA_01968	CCNA_01968	7330108	CCNA_01968	1.062	3.021e-09	Upregulated	pentapeptide repeats containing protein	Function unknown
gene-CCNA_01970	CCNA_01970	7330110	CCNA_01970	-1.298	3.542e-12	DownRegulated	triosephosphate isomerase	Carbohydrate transport and metabolism
gene-CCNA_01971	CCNA_01971	7330111	CCNA_01971	-1.463	2.007e-46	DownRegulated	peptidyl-prolyl cis-trans isomerase	Posttranslational modification, protein turnover, chaperones
gene-CCNA_01972	CCNA_01972	7330112	CCNA_01972	-1.24	7.496e-21	DownRegulated	anthranilate synthase component I	Amino acid transport and metabolism|Coenzyme transport and metabolism
gene-CCNA_01974	CCNA_01974	7330114	CCNA_01974	-1.221	1.59e-17	DownRegulated	anthranilate synthase component II/para-aminobenzoate synthase glutamine amidotransferase component II	Amino acid transport and metabolism|Coenzyme transport and metabolism
gene-CCNA_01975	CCNA_01975	7330115	CCNA_01975	-1.638	3.891e-33	DownRegulated	anthranilate phosphoribosyltransferase	Amino acid transport and metabolism
gene-CCNA_01976	CCNA_01976	7330116	CCNA_01976	-1.753	1.123e-25	DownRegulated	Indole-3-glycerol phosphate synthase	Amino acid transport and metabolism
gene-CCNA_01977	CCNA_01977	7330117	CCNA_01977	-1.604	1.308e-18	DownRegulated	1-acyl-sn-glycerol-3-phosphate acyltransferase	Lipid transport and metabolism
gene-CCNA_01980	CCNA_01980	7330120	CCNA_01980	-1.139	8.415e-06	DownRegulated	PEP phosphonomutase related enzyme	Carbohydrate transport and metabolism
gene-CCNA_01983	CCNA_01983	7330123	CCNA_01983	-1.519	4.892e-48	DownRegulated	citrate synthase	Energy production and conversion
gene-CCNA_01985	CCNA_01985	7330125	CCNA_01985	2.488	9.059e-25	Upregulated	ABC transporter ATP-binding protein	Undefined
gene-CCNA_01990	CCNA_01990	7333318	lpxD	-1.371	1.461e-44	DownRegulated	UDP-3-O-(3-hydroxymyristoyl) glucosamine N-acyltransferase LpxD	Cell wall/membrane/envelope biogenesis
gene-CCNA_01991	CCNA_01991	7333319	CCNA_01991	-1.815	3.704e-24	DownRegulated	OmpH-like outer membrane protein	Cell wall/membrane/envelope biogenesis|Posttranslational modification, protein turnover, chaperones
gene-CCNA_01992	CCNA_01992	7333320	bamA	-1.646	1.2e-34	DownRegulated	beta-barrel assembly machine (BAM) protein BamA	Cell wall/membrane/envelope biogenesis
gene-CCNA_01993	CCNA_01993	7333321	mmpA	-1.414	6.124e-50	DownRegulated	membrane endopeptidase MmpA	Posttranslational modification, protein turnover, chaperones|Transcription
gene-CCNA_01996	CCNA_01996	7333324	CCNA_01996	-1.096	3.037e-31	DownRegulated	undecaprenyl pyrophosphate synthetase	Lipid transport and metabolism
gene-CCNA_01997	CCNA_01997	7333325	CCNA_01997	-1.746	2.411e-48	DownRegulated	ribosome recycling factor (RRF)	Translation, ribosomal structure and biogenesis
gene-CCNA_01998	CCNA_01998	7333326	CCNA_01998	-1.152	1.379e-25	DownRegulated	uridylate kinase	Nucleotide transport and metabolism
gene-CCNA_01999	CCNA_01999	7333327	CCNA_01999	-1.66	2.933e-83	DownRegulated	translation elongation factor Ts (EF-Ts)	Translation, ribosomal structure and biogenesis
gene-CCNA_02000	CCNA_02000	7333328	CCNA_02000	-1.232	6.538e-38	DownRegulated	SSU ribosomal protein S2P	Translation, ribosomal structure and biogenesis
gene-CCNA_02001	CCNA_02001	7333329	CCNA_02001	-1.366	0.003715	DownRegulated	phosphoserine phosphatase	Amino acid transport and metabolism
gene-CCNA_02003	CCNA_02003	7333331	dnaE	-1.174	1.083e-32	DownRegulated	DNA polymerase III alpha subunit	Replication, recombination and repair
gene-CCNA_02008	CCNA_02008	7333336	CCNA_02008	-1.013	6.033e-32	DownRegulated	prolyl-tRNA synthetase	Translation, ribosomal structure and biogenesis
gene-CCNA_02009	CCNA_02009	7333337	CCNA_02009	-1.467	1.258e-09	DownRegulated	hypothetical protein	Undefined
gene-CCNA_02010	CCNA_02010	7333338	CCNA_02010	-1.487	3.078e-08	DownRegulated	hypothetical protein	Function unknown
gene-CCNA_02015	CCNA_02015	7333343	nuoN	-1.561	4.472e-70	DownRegulated	NADH-quinone oxidoreductase chain N	Energy production and conversion
gene-CCNA_02016	CCNA_02016	7333344	nuoM	-1.961	3.42e-139	DownRegulated	NADH-quinone oxidoreductase chain M	Energy production and conversion
gene-CCNA_02017	CCNA_02017	7333345	nuoL	-1.926	4.574e-130	DownRegulated	NADH-quinone oxidoreductase chain L	Energy production and conversion|Inorganic ion transport and metabolism
gene-CCNA_02018	CCNA_02018	7333346	nuoK	-1.798	2.409e-24	DownRegulated	NADH-quinone oxidoreductase chain K	Energy production and conversion
gene-CCNA_02019	CCNA_02019	7333347	nuoJ	-1.535	2.52e-69	DownRegulated	NADH-quinone oxidoreductase chain J	Energy production and conversion
gene-CCNA_02020	CCNA_02020	7333348	nuoI	-1.512	8.978e-66	DownRegulated	NADH-quinone oxidoreductase chain I	Energy production and conversion
gene-CCNA_02021	CCNA_02021	7333349	CCNA_02021	-1.795	3.226e-16	DownRegulated	hypothetical protein	Undefined
gene-CCNA_02022	CCNA_02022	7333350	nuoH	-1.559	7.573e-119	DownRegulated	NADH-quinone oxidoreductase chain H	Energy production and conversion
gene-CCNA_02023	CCNA_02023	7333351	nuoG	-1.488	4.833e-81	DownRegulated	NADH-quinone oxidoreductase chain G	Energy production and conversion
gene-CCNA_02024	CCNA_02024	7333352	nuoF	-1.36	2.437e-58	DownRegulated	NADH-quinone oxidoreductase chain F	Energy production and conversion
gene-CCNA_02025	CCNA_02025	7333353	CCNA_02025	-1.498	2.734e-10	DownRegulated	hypothetical protein	Undefined
gene-CCNA_02026	CCNA_02026	7333354	CCNA_02026	-1.119	3.275e-05	DownRegulated	hypothetical protein	Undefined
gene-CCNA_02027	CCNA_02027	7333355	nuoE	-1.487	3.575e-49	DownRegulated	NADH-quinone oxidoreductase chain E	Energy production and conversion
gene-CCNA_02028	CCNA_02028	7333356	CCNA_02028	-1.815	2.458e-29	DownRegulated	NTF2 superfamily protein	Function unknown
gene-CCNA_02029	CCNA_02029	7333357	nuoD	-1.608	2.005e-54	DownRegulated	NADH-quinone oxidoreductase chain D	Energy production and conversion
gene-CCNA_02030	CCNA_02030	7333358	CCNA_02030	-1.151	1.308e-22	DownRegulated	hypothetical protein	Undefined
gene-CCNA_02031	CCNA_02031	7333359	nuoC	-1.084	8.325e-31	DownRegulated	NADH-quinone oxidoreductase chain C	Energy production and conversion
gene-CCNA_02032	CCNA_02032	7333360	nuoB	-1.238	4.667e-51	DownRegulated	NADH-quinone oxidoreductase chain B	Energy production and conversion
gene-CCNA_02033	CCNA_02033	7333361	nuoA	-1.017	3.624e-13	DownRegulated	NADH-quinone oxidoreductase chain A	Energy production and conversion
gene-CCNA_02034	CCNA_02034	7333364	CCNA_02034	2.891	1.099e-33	Upregulated	luciferase-like monooxygenase	Coenzyme transport and metabolism|General function prediction only
gene-CCNA_02035	CCNA_02035	7333365	CCNA_02035	-1.207	5.048e-10	DownRegulated	glycosyltransferase	Cell wall/membrane/envelope biogenesis
gene-CCNA_02037	CCNA_02037	7333368	lon	-1.341	1.056e-31	DownRegulated	ATP-dependent endopeptidase Lon	Posttranslational modification, protein turnover, chaperones
gene-CCNA_02045	CCNA_02045	7333377	CCNA_02045	1.129	5.512e-07	Upregulated	acetyl-coenzyme A synthetase	Lipid transport and metabolism
gene-CCNA_02046	CCNA_02046	7333378	glnB	-1.193	8.663e-18	DownRegulated	nitrogen regulatory protein P-II	Signal transduction mechanisms|Amino acid transport and metabolism
gene-CCNA_02047	CCNA_02047	7333379	glnA	-2.076	4.627e-31	DownRegulated	glutamine synthetase	Amino acid transport and metabolism
gene-CCNA_02070	CCNA_02070	7330376	CCNA_02070	-1.472	4.854e-54	DownRegulated	protein translocase subunit secD	Intracellular trafficking, secretion, and vesicular transport
gene-CCNA_02071	CCNA_02071	7330377	CCNA_02071	-1.444	2.015e-29	DownRegulated	protein translocase subunit YajC	Intracellular trafficking, secretion, and vesicular transport
gene-CCNA_02072	CCNA_02072	7330378	CCNA_02072	-1.009	0.000177	DownRegulated	ATP-dependent protease subunit	General function prediction only
gene-CCNA_02073	CCNA_02073	7330379	CCNA_02073	-1.178	0.005244	DownRegulated	cupin domain transcriptional regulator	Transcription;Function unknown
gene-CCNA_02074	CCNA_02074	7330380	CCNA_02074	-1.686	0.002933	DownRegulated	IAA acetyltransferase	Translation, ribosomal structure and biogenesis
gene-CCNA_02075	CCNA_02075	7330381	dipM	-1.18	6.55e-49	DownRegulated	peptidoglycan binding endopeptidase DipM	Cell wall/membrane/envelope biogenesis
gene-CCNA_02080	CCNA_02080	7330386	CCNA_02080	-1.256	4.661e-23	DownRegulated	Sec-independent protein translocase protein tatC	Intracellular trafficking, secretion, and vesicular transport
gene-CCNA_02081	CCNA_02081	7330387	CCNA_02081	-1.43	3.217e-35	DownRegulated	Sec-independent protein translocase protein tatB	Intracellular trafficking, secretion, and vesicular transport
gene-CCNA_02082	CCNA_02082	7330388	CCNA_02082	-1.091	1.664e-11	DownRegulated	Sec-independent protein translocase protein tatA	Intracellular trafficking, secretion, and vesicular transport
gene-CCNA_02086	CCNA_02086	7330392	ftsN	-1.103	1.132e-20	DownRegulated	cell division protein FtsN	Undefined
gene-CCNA_02088	CCNA_02088	7330394	CCNA_02088	-1.082	0.0006865	DownRegulated	HesB protein family	Posttranslational modification, protein turnover, chaperones
gene-CCNA_02091	CCNA_02091	7330397	CCNA_02091	-1.292	2.366e-15	DownRegulated	hypothetical protein	Undefined
gene-CCNA_02094	CCNA_02094	7330400	CCNA_02094	-1.058	1.296e-11	DownRegulated	MviM-like NAD-dependent oxidoreductase	General function prediction only
gene-CCNA_02096	CCNA_02096	7330402	CCNA_02096	-2.899	3.116e-36	DownRegulated	CusF-family protein	Undefined
gene-CCNA_02102	CCNA_02102	7330408	CCNA_02102	-1.074	1.507e-08	DownRegulated	glycosyl hydrolase	General function prediction only
gene-CCNA_02103	CCNA_02103	7330409	CCNA_02103	2.598	3.194e-11	Upregulated	hypothetical protein	Function unknown
gene-CCNA_02104	CCNA_02104	7330410	CCNA_02104	1.986	1.874e-08	Upregulated	GIY-YIG domain protein	Undefined
gene-CCNA_02105	CCNA_02105	7330411	CCNA_02105	1.359	1.148e-13	Upregulated	hypothetical protein	Undefined
gene-CCNA_02106	CCNA_02106	7330412	CCNA_02106	-1.127	6.76e-21	DownRegulated	TonB-dependent outer membrane receptor	Coenzyme transport and metabolism
gene-CCNA_02113	CCNA_02113	7330419	CCNA_02113	-1.05	5.82e-06	DownRegulated	aspartate racemase	Cell wall/membrane/envelope biogenesis
gene-CCNA_02116	CCNA_02116	7330422	CCNA_02116	1.989	8.812e-06	Upregulated	hypothetical protein	Undefined
gene-CCNA_02119	CCNA_02119	7330425	CCNA_02119	1.013	0.0007533	Upregulated	hypothetical protein	Undefined
gene-CCNA_02121	CCNA_02121	7330427	CCNA_02121	1.249	1.609e-12	Upregulated	ATP-dependent helicase	Replication, recombination and repair
gene-CCNA_02128	CCNA_02128	7330434	CCNA_02128	-1.028	0.0002314	DownRegulated	acyl-CoA dehydrogenase	Lipid transport and metabolism
gene-CCNA_02129	CCNA_02129	7330435	CCNA_02129	-1.815	2.641e-10	DownRegulated	acyl-CoA dehydrogenase, short-chain specific	Lipid transport and metabolism
gene-CCNA_02130	CCNA_02130	7330436	CCNA_02130	-1.166	6.299e-23	DownRegulated	pyruvate kinase	Carbohydrate transport and metabolism
gene-CCNA_02133	CCNA_02133	7330439	glk	-1.382	3.395e-48	DownRegulated	glucokinase	Carbohydrate transport and metabolism
gene-CCNA_02134	CCNA_02134	7330440	edd	-1.349	3.42e-41	DownRegulated	phosphogluconate dehydratase	Amino acid transport and metabolism|Carbohydrate transport and metabolism
gene-CCNA_02135	CCNA_02135	7330441	pgl	-1.054	1.39e-23	DownRegulated	6-phosphogluconolactonase	Carbohydrate transport and metabolism
gene-CCNA_02165	CCNA_02165	7333415	CCNA_02165	-1.058	9.218e-06	DownRegulated	lysophospholipase	Lipid transport and metabolism
gene-CCNA_02172	CCNA_02172	7333422	CCNA_02172	1.757	3.225e-89	Upregulated	ABC-type transporter, permease component	Defense mechanisms
gene-CCNA_02173	CCNA_02173	7333423	CCNA_02173	1.528	8.274e-45	Upregulated	ABC transporter ATP-binding protein	Cell wall/membrane/envelope biogenesis
gene-CCNA_02178	CCNA_02178	7333428	CCNA_02178	-1.211	3.016e-12	DownRegulated	short-chain alcohol dehydrogenase	Lipid transport and metabolism|Secondary metabolites biosynthesis, transport and catabolism|General function prediction only
gene-CCNA_02184	CCNA_02184	7333434	CCNA_02184	-1.653	6.678e-05	DownRegulated	competence damage-inducible protein cinA	Coenzyme transport and metabolism
gene-CCNA_02185	CCNA_02185	7333435	CCNA_02185	-1.721	8.477e-52	DownRegulated	acetolactate synthase large subunit	Amino acid transport and metabolism|Coenzyme transport and metabolism
gene-CCNA_02186	CCNA_02186	7333436	CCNA_02186	-1.758	6.16e-51	DownRegulated	acetolactate synthase small subunit	Amino acid transport and metabolism
gene-CCNA_02190	CCNA_02190	7333441	CCNA_02190	-1.516	7.138e-56	DownRegulated	penicillin-binding protein	Defense mechanisms
gene-CCNA_02191	CCNA_02191	7333442	CCNA_02191	-1.343	0.002173	DownRegulated	hypothetical protein	Undefined
gene-CCNA_02192	CCNA_02192	7333443	rusA	-1.127	1.69e-05	DownRegulated	endodeoxyribonuclease RusA	Replication, recombination and repair
gene-CCNA_02194	CCNA_02194	7333445	CCNA_02194	-2.07	2.935e-74	DownRegulated	fumarate hydratase	Energy production and conversion
gene-CCNA_02195	CCNA_02195	7333446	CCNA_02195	-1.986	2.079e-17	DownRegulated	acetyltransferase	Transcription|General function prediction only
gene-CCNA_02204	CCNA_02204	7333455	CCNA_02204	-1.373	3.908e-20	DownRegulated	ketol-acid reductoisomerase/2-dehydropantoate 2-reductase	Amino acid transport and metabolism|Coenzyme transport and metabolism
gene-CCNA_02206	CCNA_02206	7333457	CCNA_02206	-1.563	6.487e-13	DownRegulated	hypothetical protein	Function unknown
gene-CCNA_02213	CCNA_02213	7333464	CCNA_02213	-2.464	4.321e-47	DownRegulated	old yellow enzyme (OYE)-family NADH:flavin oxidoreductase	Energy production and conversion
gene-CCNA_02215	CCNA_02215	7333466	CCNA_02215	1.086	1.387e-12	Upregulated	acyl-CoA dehydrogenase	Lipid transport and metabolism
gene-CCNA_02219	CCNA_02219	7333470	CCNA_02219	-1.384	1.273e-39	DownRegulated	hypothetical protein	Undefined
gene-CCNA_02221	CCNA_02221	7333472	CCNA_02221	-2.287	1.602e-141	DownRegulated	methionine synthase I metH	Amino acid transport and metabolism
gene-CCNA_02222	CCNA_02222	7333473	CCNA_02222	-2.766	5.75e-179	DownRegulated	5-methyltetrahydrofolate--homocysteine methyltransferase homocysteine-binding subunit	Amino acid transport and metabolism
gene-CCNA_02223	CCNA_02223	7333474	CCNA_02223	-2.612	8.237e-71	DownRegulated	beta-lactamase, type II	General function prediction only
gene-CCNA_02224	CCNA_02224	7333475	CCNA_02224	-2.508	2.098e-90	DownRegulated	methylenetetrahydrofolate reductase	Amino acid transport and metabolism
gene-CCNA_02225	CCNA_02225	7333476	CCNA_02225	-1.458	7.798e-42	DownRegulated	ArsR family/SAM-dependent transcriptional regulator	Coenzyme transport and metabolism;Transcription
gene-CCNA_02226	CCNA_02226	7333477	CCNA_02226	1.949	6.364e-14	Upregulated	glyoxalase family protein	Secondary metabolites biosynthesis, transport and catabolism
gene-CCNA_02232	CCNA_02232	7332594	CCNA_02232	2.083	8.129e-12	Upregulated	TonB-dependent receptor	Inorganic ion transport and metabolism
gene-CCNA_02237	CCNA_02237	7332599	CCNA_02237	-1.588	6.316e-28	DownRegulated	Xaa-pro dipeptidyl-peptidase	Amino acid transport and metabolism;Intracellular trafficking, secretion, and vesicular transport
gene-CCNA_02238	CCNA_02238	7332600	CCNA_02238	-2.233	0.0002237	DownRegulated	hypothetical protein	Undefined
gene-CCNA_02247	CCNA_02247	7332609	CCNA_02247	-1.426	7.849e-15	DownRegulated	pantoate-beta-alanine ligase	Coenzyme transport and metabolism
gene-CCNA_02249	CCNA_02249	7332611	CCNA_02249	-1.248	2.364e-10	DownRegulated	conserved hypothetical cytosolic protein	Function unknown
gene-CCNA_02256	CCNA_02256	7332620	CCNA_02256	1.514	4.16e-22	Upregulated	Mg2+ transporter mgtE	Inorganic ion transport and metabolism
gene-CCNA_02257	CCNA_02257	7332622	CCNA_02257	1.663	2.341e-34	Upregulated	fliN family protein	Cell motility|Intracellular trafficking, secretion, and vesicular transport
gene-CCNA_02262	CCNA_02262	7332627	CCNA_02262	1.866	5.215e-07	Upregulated	laminin G domain protein	Undefined
gene-CCNA_02268	CCNA_02268	7332633	CCNA_02268	3.198	2.312e-09	Upregulated	laminin G domain protein	Undefined
gene-CCNA_02272	CCNA_02272	7332638	CCNA_02272	-1.522	9.421e-12	DownRegulated	hypothetical protein	Undefined
gene-CCNA_02273	CCNA_02273	7332639	CCNA_02273	-2.829	7.338e-57	DownRegulated	glutathione peroxidase	Undefined
gene-CCNA_02274	CCNA_02274	7332640	CCNA_02274	-7.912	1.792e-27	DownRegulated	EF-Hand domain protein	Undefined
gene-CCNA_02275	CCNA_02275	7332641	CCNA_02275	-8.389	4.151e-54	DownRegulated	ABC transporter, periplasmic component	Undefined
gene-CCNA_02277	CCNA_02277	7332643	CCNA_02277	-7.076	3.104e-38	DownRegulated	TonB-dependent outer membrane channel	Inorganic ion transport and metabolism
gene-CCNA_02278	CCNA_02278	7332644	CCNA_02278	-1.231	3.561e-17	DownRegulated	hypothetical protein	Function unknown
gene-CCNA_02279	CCNA_02279	7332645	CCNA_02279	-1.211	9.652e-08	DownRegulated	disulfide bond formation protein B	Posttranslational modification, protein turnover, chaperones
gene-CCNA_02280	CCNA_02280	7332646	CCNA_02280	-1.219	3.876e-10	DownRegulated	2-polyprenyl-3-methyl-6-methoxy-1,4-benzoquinol hydroxylase	Coenzyme transport and metabolism
gene-CCNA_02284	CCNA_02284	7332650	CCNA_02284	1.663	0.003808	Upregulated	DNA-3-methyladenine glycosylase II	Replication, recombination and repair
gene-CCNA_02288	CCNA_02288	7332654	CCNA_02288	1.085	0.003498	Upregulated	tRNA synthetase class I, catalytic domain protein	Translation, ribosomal structure and biogenesis
gene-CCNA_02293	CCNA_02293	7332659	CCNA_02293	-1.418	1.869e-29	DownRegulated	thiol:disulfide interchange protein tlpA	Posttranslational modification, protein turnover, chaperones
gene-CCNA_02295	CCNA_02295	7332661	CCNA_02295	-1.004	3.862e-10	DownRegulated	hypothetical protein	Undefined
gene-CCNA_02299	CCNA_02299	7332665	ftsE	1.619	5.333e-20	Upregulated	cell division ATP-binding protein FtsE	Cell cycle control, cell division, chromosome partitioning
gene-CCNA_02300	CCNA_02300	7332666	ftsX	1.405	1.436e-10	Upregulated	cell division protein FtsX	Cell cycle control, cell division, chromosome partitioning
gene-CCNA_02305	CCNA_02305	7332671	CCNA_02305	-1.177	9.429e-15	DownRegulated	chorismate mutase-family protein	Amino acid transport and metabolism
gene-CCNA_02307	CCNA_02307	7332729	CCNA_02307	-1.106	4.457e-14	DownRegulated	cyclohexadienyl dehydrogenase	Amino acid transport and metabolism
gene-CCNA_02308	CCNA_02308	7332262	CCNA_02308	-1.232	0.0002183	DownRegulated	hypothetical protein	Undefined
gene-CCNA_02309	CCNA_02309	7332263	CCNA_02309	-1.377	4.983e-05	DownRegulated	EF hand domain protein	Undefined
gene-CCNA_02311	CCNA_02311	11499414	CCNA_02311	2.574	8.511e-15	Upregulated	hypothetical protein	Function unknown
gene-CCNA_02312	CCNA_02312	7332266	CCNA_02312	-2.009	1.644e-30	DownRegulated	TraB superfamily protein	Function unknown
gene-CCNA_02322	CCNA_02322	7332276	CCNA_02322	-1.348	1.351e-10	DownRegulated	Co2+/Mg2+ efflux protein ApaG	Inorganic ion transport and metabolism
gene-CCNA_02332	CCNA_02332	7332286	CCNA_02332	1.183	2.208e-14	Upregulated	chemotaxis receiver protein cheYIII	Signal transduction mechanisms
gene-CCNA_02334	CCNA_02334	7332288	staR	-1.16	5.413e-08	DownRegulated	transcriptional regulator of stalk biogenesis staR	Transcription
gene-CCNA_02335	CCNA_02335	7332289	CCNA_02335	-1.113	8.354e-12	DownRegulated	inositol monophosphatase family protein	Carbohydrate transport and metabolism
gene-CCNA_02337	CCNA_02337	7332291	CCNA_02337	-1.798	1.751e-15	DownRegulated	nonspecific lipid-transfer protein	Lipid transport and metabolism
gene-CCNA_02338	CCNA_02338	7332292	CCNA_02338	-1.701	2.011e-56	DownRegulated	hypothetical protein	Undefined
gene-CCNA_02339	CCNA_02339	7332293	CCNA_02339	-1.207	1.215e-55	DownRegulated	methyltransferase	Undefined
gene-CCNA_02340	CCNA_02340	7332294	CCNA_02340	-1.115	1.636e-20	DownRegulated	methyltransferase	General function prediction only
gene-CCNA_02341	CCNA_02341	7332295	CCNA_02341	-4.517	4.34e-71	DownRegulated	small heat shock protein	Posttranslational modification, protein turnover, chaperones
gene-CCNA_02344	CCNA_02344	7332298	CCNA_02344	-1.581	7.654e-42	DownRegulated	phosphoglycerate mutase	Carbohydrate transport and metabolism
gene-CCNA_02352	CCNA_02352	7332306	CCNA_02352	-1.125	1.366e-22	DownRegulated	membrane-bound aldehyde dehydrogenase, large subunit	Energy production and conversion
gene-CCNA_02355	CCNA_02355	7332309	CCNA_02355	1.518	6.297e-13	Upregulated	endonuclease III	Replication, recombination and repair
gene-CCNA_02360	CCNA_02360	7332314	CCNA_02360	1.699	1.56e-19	Upregulated	glycosyl transferase family 2 protein	Cell wall/membrane/envelope biogenesis
gene-CCNA_02361	CCNA_02361	7332315	CCNA_02361	1.356	2.082e-24	Upregulated	polysaccharide biosynthesis protein celD	Cell motility
gene-CCNA_02362	CCNA_02362	7332316	CCNA_02362	-1.759	7.626e-26	DownRegulated	GAF domain-containing protein	Defense mechanisms|Signal transduction mechanisms
gene-CCNA_02368	CCNA_02368	7332322	CCNA_02368	1.758	1.21e-10	Upregulated	alpha-glucosidase	Carbohydrate transport and metabolism
gene-CCNA_02369	CCNA_02369	7332323	CCNA_02369	1.375	1.372e-06	Upregulated	alpha-amylase	Carbohydrate transport and metabolism
gene-CCNA_02375	CCNA_02375	7332329	CCNA_02375	2.912	2.154e-06	Upregulated	hypothetical protein	Undefined
gene-CCNA_02377	CCNA_02377	7332331	CCNA_02377	1.024	6.063e-09	Upregulated	hypothetical protein	Undefined
gene-CCNA_02378	CCNA_02378	7332333	CCNA_02378	-2.318	3.403e-23	DownRegulated	SIMPL family protein	Function unknown
gene-CCNA_02379	CCNA_02379	7332334	CCNA_02379	-1.019	2.348e-07	DownRegulated	hypothetical protein	Undefined
gene-CCNA_02380	CCNA_02380	7332335	CCNA_02380	-1.225	1.669e-24	DownRegulated	aspartate 1-decarboxylase	Coenzyme transport and metabolism
gene-CCNA_02385	CCNA_02385	7332340	CCNA_02385	-1.404	1.372e-66	DownRegulated	3-deoxy-7-phosphoheptulonate synthase	Amino acid transport and metabolism
gene-CCNA_02387	CCNA_02387	7332342	CCNA_02387	-1.146	2.282e-22	DownRegulated	glutathione reductase	Energy production and conversion
gene-CCNA_02388	CCNA_02388	7331457	CCNA_02388	-1.268	2.735e-18	DownRegulated	ribose 5-phosphate isomerase	Carbohydrate transport and metabolism
gene-CCNA_02391	CCNA_02391	7331623	CCNA_02391	4.927	1.975e-38	Upregulated	oxidoreductase	Lipid transport and metabolism|Secondary metabolites biosynthesis, transport and catabolism|General function prediction only
gene-CCNA_02392	CCNA_02392	7331624	CCNA_02392	3.956	2.031e-14	Upregulated	SnoaL-like domain protein	General function prediction only
gene-CCNA_02398	CCNA_02398	7331630	CCNA_02398	1.08	0.001085	Upregulated	endo-1,4-beta-xylanase	Lipid transport and metabolism
gene-CCNA_02400	CCNA_02400	7331632	CCNA_02400	1.102	3.182e-06	Upregulated	transporter, major facilitator superfamily	Carbohydrate transport and metabolism
gene-CCNA_02406	CCNA_02406	7331638	CCNA_02406	-1.053	2.809e-09	DownRegulated	membrane lipoprotein	General function prediction only
gene-CCNA_02407	CCNA_02407	7331639	CCNA_02407	2.036	5.76e-11	Upregulated	hydrolase, nudix family	Defense mechanisms
gene-CCNA_02410	CCNA_02410	7331642	CCNA_02410	1.724	4.526e-10	Upregulated	alpha-methylacyl-CoA racemase	Lipid transport and metabolism
gene-CCNA_02411	CCNA_02411	7331643	pleA	1.089	5.129e-08	Upregulated	putative lytic transglycosylase PleA	Undefined
gene-CCNA_02416	CCNA_02416	7331648	CCNA_02416	-1.785	7.508e-26	DownRegulated	DNA-binding protein HU	Replication, recombination and repair
gene-CCNA_02419	CCNA_02419	7331652	tonB1	-1.926	4.851e-109	DownRegulated	TonB1 protein	Undefined
gene-CCNA_02420	CCNA_02420	7331653	exbD	-1.918	1.376e-55	DownRegulated	TonB accessory protein exbD	Intracellular trafficking, secretion, and vesicular transport
gene-CCNA_02421	CCNA_02421	7331654	exbB	-1.96	4.918e-47	DownRegulated	TonB accessory protein exbB	Intracellular trafficking, secretion, and vesicular transport
gene-CCNA_02422	CCNA_02422	7331655	CCNA_02422	2.606	2.428e-29	Upregulated	short chain dehydrogenase	General function prediction only
gene-CCNA_02423	CCNA_02423	7331656	CCNA_02423	3.373	1.263e-71	Upregulated	hypothetical protein	Undefined
gene-CCNA_02424	CCNA_02424	7331657	CCNA_02424	-1.731	3.704e-07	DownRegulated	TetR-family transcriptional regulator	Transcription
gene-CCNA_02431	CCNA_02431	7331665	CCNA_02431	-1.105	1.616e-17	DownRegulated	histidinol dehydrogenase	Amino acid transport and metabolism
gene-CCNA_02435	CCNA_02435	7331669	CCNA_02435	-1.134	6.127e-36	DownRegulated	UDP-N-acetylglucosamine 1-carboxyvinyltransferase	Cell wall/membrane/envelope biogenesis
gene-CCNA_02436	CCNA_02436	7331670	CCNA_02436	-1.433	1.192e-10	DownRegulated	hypothetical protein	Undefined
gene-CCNA_02438	CCNA_02438	7331673	CCNA_02438	4.261	4.211e-35	Upregulated	quinone oxidoreductase	Energy production and conversion|General function prediction only
gene-CCNA_02443	CCNA_02443	7331678	CCNA_02443	-1.068	3.643e-09	DownRegulated	carboxymethylenebutenolidase	Secondary metabolites biosynthesis, transport and catabolism
gene-CCNA_02444	CCNA_02444	7331679	CCNA_02444	1.043	0.0003633	Upregulated	N(4)-(beta-N-acetylglucosaminyl)-L-asparaginase	Amino acid transport and metabolism
gene-CCNA_02447	CCNA_02447	7331682	CCNA_02447	-1.364	1.269e-22	DownRegulated	PspA/IM30 family regulatory protein	Transcription|Signal transduction mechanisms
gene-CCNA_02448	CCNA_02448	7331683	CCNA_02448	-1.304	1.375e-31	DownRegulated	hypothetical protein	Function unknown
gene-CCNA_02450	CCNA_02450	7331685	CCNA_02450	-1.402	1.784e-24	DownRegulated	hypothetical protein	Function unknown
gene-CCNA_02451	CCNA_02451	7331686	CCNA_02451	-1.733	1.53e-18	DownRegulated	hypothetical protein	Function unknown
gene-CCNA_02452	CCNA_02452	7331687	CCNA_02452	-3.707	6.325e-22	DownRegulated	hypothetical protein	Undefined
gene-CCNA_02454	CCNA_02454	7331689	CCNA_02454	1.711	3.126e-23	Upregulated	N-methylhydantoinase HyuB	Amino acid transport and metabolism|Secondary metabolites biosynthesis, transport and catabolism
gene-CCNA_02455	CCNA_02455	7331690	CCNA_02455	3.012	3.761e-49	Upregulated	conserved integral membrane protein	General function prediction only
gene-CCNA_02468	CCNA_02468	7330620	CCNA_02468	2.063	0.007324	Upregulated	hypothetical protein	Undefined
gene-CCNA_02469	CCNA_02469	7330621	CCNA_02469	2.427	8.792e-06	Upregulated	protein hipA	Signal transduction mechanisms
gene-CCNA_02472	CCNA_02472	7330624	CCNA_02472	2.009	0.002091	Upregulated	cobalt-zinc-cadmium resistance protein czcB	Cell wall/membrane/envelope biogenesis|Defense mechanisms
gene-CCNA_02478	CCNA_02478	7330630	CCNA_02478	1.4	0.004045	Upregulated	dihydrolipoamide acetyltransferase component of acetoin cleaving system	Lipid transport and metabolism
gene-CCNA_02481	CCNA_02481	7330633	CCNA_02481	1.211	0.0001055	Upregulated	TonB-dependent receptor	Inorganic ion transport and metabolism
gene-CCNA_02483	CCNA_02483	7330635	CCNA_02483	2.111	2.908e-11	Upregulated	4-coumarate--CoA ligase	Lipid transport and metabolism|Secondary metabolites biosynthesis, transport and catabolism
gene-CCNA_02487	CCNA_02487	7330639	CCNA_02487	1.234	9.494e-05	Upregulated	4-hydroxybenzoate 3-monooxygenase	Coenzyme transport and metabolism|Energy production and conversion
gene-CCNA_02500	CCNA_02500	7330652	CCNA_02500	-1.05	0.004433	DownRegulated	type IV secretory pathway, VirB3 protein	Intracellular trafficking, secretion, and vesicular transport
gene-CCNA_02506	CCNA_02506	7330658	CCNA_02506	3.912	4.917e-31	Upregulated	transposase/integrase-related peptide	Undefined
gene-CCNA_02507	CCNA_02507	7330660	hfsE	1.547	9.479e-51	Upregulated	polyisoprenylphosphate hexose-1-phosphotransferase hfsE	Cell wall/membrane/envelope biogenesis;Cell wall/membrane/envelope biogenesis|Posttranslational modification, protein turnover, chaperones
gene-CCNA_02508	CCNA_02508	7330661	hfsF	1.541	8.882e-21	Upregulated	oligosaccharide translocase/flippase hfsF	Cell wall/membrane/envelope biogenesis
gene-CCNA_02509	CCNA_02509	7330662	hfsG	1.135	1.041e-10	Upregulated	glycosyltransferase hfsG	Carbohydrate transport and metabolism
gene-CCNA_02516	CCNA_02516	7330669	CCNA_02516	-1.213	4.794e-08	DownRegulated	glutathione S-transferase	Posttranslational modification, protein turnover, chaperones
gene-CCNA_02518	CCNA_02518	7330671	CCNA_02518	-1.015	7.327e-32	DownRegulated	aspartyl/glutamyl-tRNA(Asn/Gln) amidotransferase subunit B	Translation, ribosomal structure and biogenesis
gene-CCNA_02531	CCNA_02531	7330684	CCNA_02531	1.206	5.362e-07	Upregulated	proline-rich hypothetical protein	Undefined
gene-CCNA_02532	CCNA_02532	7330685	CCNA_02532	4.434	1.359e-10	Upregulated	hypothetical protein	Undefined
gene-CCNA_02534	CCNA_02534	7330687	CCNA_02534	1.005	0.0001968	Upregulated	hypothetical protein	Undefined
gene-CCNA_02546	CCNA_02546	7333643	pleD	1.13	1.372e-25	Upregulated	GGDEF/response regulator protein PleD	Signal transduction mechanisms|Transcription
gene-CCNA_02547	CCNA_02547	7332897	divK	1.122	1.737e-17	Upregulated	response regulator receiver protein DivK	Signal transduction mechanisms|Transcription
gene-CCNA_02551	CCNA_02551	7332901	CCNA_02551	-1.607	5.915e-05	DownRegulated	hypothetical protein	Undefined
gene-CCNA_02555	CCNA_02555	7332905	CCNA_02555	-1.211	6.996e-10	DownRegulated	adenosine 5'-monophosphoramidase	Nucleotide transport and metabolism|Carbohydrate transport and metabolism|General function prediction only
gene-CCNA_02556	CCNA_02556	7332906	CCNA_02556	1.361	6.59e-09	Upregulated	hypothetical protein	Undefined
gene-CCNA_02566	CCNA_02566	7332916	CCNA_02566	-1.157	2.783e-24	DownRegulated	membrane alanine aminopeptidase	Amino acid transport and metabolism
gene-CCNA_02571	CCNA_02571	7332921	CCNA_02571	1.008	9.079e-05	Upregulated	major facilitator superfamily transporter	Carbohydrate transport and metabolism
gene-CCNA_02572	CCNA_02572	7332922	CCNA_02572	-1.456	1.239e-45	DownRegulated	adenylosuccinate lyase	Nucleotide transport and metabolism
gene-CCNA_02573	CCNA_02573	7332923	CCNA_02573	-1.315	1.638e-18	DownRegulated	proline hydroxylase	Translation, ribosomal structure and biogenesis|Posttranslational modification, protein turnover, chaperones
gene-CCNA_02591	CCNA_02591	7332941	CCNA_02591	-1.524	2.784e-14	DownRegulated	glutaredoxin	Posttranslational modification, protein turnover, chaperones
gene-CCNA_02593	CCNA_02593	7332943	CCNA_02593	1.915	6.412e-05	Upregulated	hypothetical protein	Undefined
gene-CCNA_02600	CCNA_02600	7332950	CCNA_02600	-1.792	2.309e-17	DownRegulated	S-formylglutathione hydrolase	Defense mechanisms
gene-CCNA_02601	CCNA_02601	7332951	CCNA_02601	-1.371	2.603e-20	DownRegulated	glutathione-dependent formaldehyde dehydrogenase	General function prediction only
gene-CCNA_02602	CCNA_02602	7332952	CCNA_02602	1.13	0.0003344	Upregulated	LysR-family transcriptional regulator	Transcription
gene-CCNA_02606	CCNA_02606	7332956	CCNA_02606	1.083	1.075e-05	Upregulated	hybrid sensor histidine kinase/receiver domain protein	Signal transduction mechanisms
gene-CCNA_02607	CCNA_02607	7332957	CCNA_02607	-1.364	1.034e-55	DownRegulated	isocitrate dehydrogenase	Energy production and conversion
gene-CCNA_02617	CCNA_02617	7332967	CCNA_02617	2.899	1.766e-09	Upregulated	histidinol-phosphate aminotransferase	Amino acid transport and metabolism
gene-CCNA_02621	CCNA_02621	7332971	CCNA_02621	2.265	8.768e-17	Upregulated	CAAX amino terminal protease family	Posttranslational modification, protein turnover, chaperones
gene-CCNA_02624	CCNA_02624	7332974	ftsA	1.427	1.327e-46	Upregulated	cell division protein FtsA	Cell cycle control, cell division, chromosome partitioning
gene-CCNA_02625	CCNA_02625	7332975	ftsQ	1.17	2.987e-27	Upregulated	cell division protein FtsQ	Cell cycle control, cell division, chromosome partitioning
gene-CCNA_02640	CCNA_02640	7332742	CCNA_02640	-1.022	3.563e-19	DownRegulated	phospho-N-acetylmuramoyl-pentapeptide- transferase	Undefined
gene-CCNA_02645	CCNA_02645	7332747	mraW	1.283	7.148e-11	Upregulated	S-adenosyl-methyltransferase MraW	Translation, ribosomal structure and biogenesis
gene-CCNA_02646	CCNA_02646	7332748	mraZ	1.482	1.773e-13	Upregulated	cell division protein MraZ	Translation, ribosomal structure and biogenesis
gene-CCNA_02648	CCNA_02648	7332751	CCNA_02648	2.035	0.00844	Upregulated	alpha/beta hydrolase family protein	Undefined
gene-CCNA_02655	CCNA_02655	7332758	CCNA_02655	1.071	0.009449	Upregulated	NTF2 superfamily protein	Undefined
gene-CCNA_02656	CCNA_02656	7332759	CCNA_02656	1.061	0.003791	Upregulated	AraC-family transcriptional regulator	Transcription
gene-CCNA_02660	CCNA_02660	7332763	CCNA_02660	1.062	3.62e-06	Upregulated	pyridoxamine 5'-phosphate oxidase family protein	General function prediction only
gene-CCNA_02662	CCNA_02662	7332765	CCNA_02662	-1.27	5.904e-19	DownRegulated	M28-family zinc peptidase	Posttranslational modification, protein turnover, chaperones
gene-CCNA_02663	CCNA_02663	7332766	dksA	-1.077	2.05e-31	DownRegulated	DnaK suppressor protein DksA	Translation, ribosomal structure and biogenesis
gene-CCNA_02665	CCNA_02665	7332768	flgI	1.299	4.555e-19	Upregulated	flagellar P-ring protein FlgI	Cell motility
gene-CCNA_02666	CCNA_02666	7332769	CCNA_02666	1.143	0.0002805	Upregulated	chemotactic signal-response protein CheL	Cell motility
gene-CCNA_02669	CCNA_02669	7332772	CCNA_02669	3.481	9.789e-06	Upregulated	hypothetical protein	Function unknown
gene-CCNA_02670	CCNA_02670	7332773	CCNA_02670	2.922	2.206e-44	Upregulated	ABC transporter ATP-binding protein	General function prediction only
gene-CCNA_02671	CCNA_02671	7332774	CCNA_02671	1.286	3.003e-10	Upregulated	hypothetical protein	Undefined
gene-CCNA_02677	CCNA_02677	7332780	CCNA_02677	1.716	0.0008204	Upregulated	glutathione S-transferase	Posttranslational modification, protein turnover, chaperones
gene-CCNA_02683	CCNA_02683	7332786	CCNA_02683	1.772	5.76e-06	Upregulated	FAD dependent oxidoreductase	General function prediction only
gene-CCNA_02686	CCNA_02686	7332789	CCNA_02686	3.011	2.947e-13	Upregulated	N-carbamoyl-L-amino acid hydrolase	Amino acid transport and metabolism
gene-CCNA_02688	CCNA_02688	7332791	CCNA_02688	1.071	0.00283	Upregulated	PuuE-related allantoinase	Carbohydrate transport and metabolism|Cell wall/membrane/envelope biogenesis
gene-CCNA_02694	CCNA_02694	7332797	CCNA_02694	3.621	4.097e-12	Upregulated	acetamidase/formamidase family protein	Energy production and conversion
gene-CCNA_02696	CCNA_02696	7332799	CCNA_02696	1.233	0.001177	Upregulated	AtzE family amidohydrolase	Translation, ribosomal structure and biogenesis
gene-CCNA_02699	CCNA_02699	7332802	CCNA_02699	2.897	4.085e-17	Upregulated	guanine deaminase	Nucleotide transport and metabolism|General function prediction only
gene-CCNA_02700	CCNA_02700	7332803	CCNA_02700	3.272	2.901e-15	Upregulated	xanthine dehydrogenase accessory protein XdhC	Posttranslational modification, protein turnover, chaperones
gene-CCNA_02701	CCNA_02701	7332804	CCNA_02701	3.736	1.868e-51	Upregulated	xanthine dehydrogenase large subunit	Nucleotide transport and metabolism
gene-CCNA_02702	CCNA_02702	7332805	CCNA_02702	3.844	7.459e-32	Upregulated	xanthine dehydrogenase small subunit	Undefined
gene-CCNA_02703	CCNA_02703	7332806	CCNA_02703	4.567	1.17e-12	Upregulated	5-hydroxyisourate hydrolase	Nucleotide transport and metabolism
gene-CCNA_02708	CCNA_02708	7330868	CCNA_02708	-1.123	0.0007994	DownRegulated	Rrf2 family protein	Transcription
gene-CCNA_02714	CCNA_02714	7330874	CCNA_02714	1.174	4.27e-20	Upregulated	ABC transporter ATP-binding protein uup	General function prediction only
gene-CCNA_02715	CCNA_02715	7330875	CCNA_02715	1.316	3.611e-10	Upregulated	MASE1-family sensor histidine kinase	Signal transduction mechanisms
gene-CCNA_02724	CCNA_02724	7330884	CCNA_02724	1.108	1.583e-05	Upregulated	Aldo-keto reductase	General function prediction only
gene-CCNA_02727	CCNA_02727	7330888	CCNA_02727	1.253	2.563e-13	Upregulated	phosphate starvation-inducible protein PhoH	Signal transduction mechanisms
gene-CCNA_02729	CCNA_02729	7330890	CCNA_02729	1.081	1.536e-20	Upregulated	oligopeptide transporter	Function unknown
gene-CCNA_02736	CCNA_02736	7330897	CCNA_02736	-1.971	4.515e-22	DownRegulated	nitroreductase family	Energy production and conversion
gene-CCNA_02737	CCNA_02737	7330898	CCNA_02737	-1.019	1.157e-11	DownRegulated	queuosine biosynthesis protein QueF	Translation, ribosomal structure and biogenesis
gene-CCNA_02743	CCNA_02743	7330904	CCNA_02743	-1.954	1.074e-53	DownRegulated	TonB dependent receptor	Inorganic ion transport and metabolism
gene-CCNA_02747	CCNA_02747	7330908	CCNA_02747	-2.474	9.273e-91	DownRegulated	ABC transporter substrate-binding protein	Inorganic ion transport and metabolism
gene-CCNA_02748	CCNA_02748	7330909	CCNA_02748	2.863	3.176e-17	Upregulated	hypothetical protein	Undefined
gene-CCNA_02749	CCNA_02749	7330910	CCNA_02749	-1.061	2.55e-06	DownRegulated	hypothetical protein	Undefined
gene-CCNA_02758	CCNA_02758	7330920	CCNA_02758	1.466	2.894e-07	Upregulated	hypothetical protein	Undefined
gene-CCNA_02762	CCNA_02762	7330924	CCNA_02762	1.601	8.882e-21	Upregulated	DNA repair protein RadC	Undefined
gene-CCNA_02763	CCNA_02763	7330925	CCNA_02763	1.66	3.327e-38	Upregulated	bacteriophage P4 integrase	Replication, recombination and repair|Mobilome: prophages, transposons
gene-CCNA_02765	CCNA_02765	7330927	CCNA_02765	1.834	0.002589	Upregulated	hypothetical protein	Function unknown
gene-CCNA_02766	CCNA_02766	7330928	CCNA_02766	2.199	0.009366	Upregulated	hypothetical protein	Function unknown
gene-CCNA_02767	CCNA_02767	7330929	CCNA_02767	1.935	2.806e-09	Upregulated	conjugal transfer protein TrbI	Intracellular trafficking, secretion, and vesicular transport
gene-CCNA_02768	CCNA_02768	7330930	CCNA_02768	1.937	7.243e-08	Upregulated	conjugal transfer protein TrbG	Intracellular trafficking, secretion, and vesicular transport
gene-CCNA_02769	CCNA_02769	7330931	CCNA_02769	2.933	5.906e-05	Upregulated	conjugal transfer protein TrbF	Intracellular trafficking, secretion, and vesicular transport
gene-CCNA_02770	CCNA_02770	7330932	CCNA_02770	3.283	7.364e-14	Upregulated	conjugal transfer protein TrbL	Undefined
gene-CCNA_02776	CCNA_02776	7330938	CCNA_02776	2.163	1.434e-16	Upregulated	cobyric acid synthase CobQ	Coenzyme transport and metabolism
gene-CCNA_02779	CCNA_02779	7330941	CCNA_02779	1.563	7.55e-51	Upregulated	LysM family peptidoglycan binding protein	Function unknown
gene-CCNA_02780	CCNA_02780	7330942	CCNA_02780	1.59	7.1e-26	Upregulated	hypothetical protein	Undefined
gene-CCNA_02781	CCNA_02781	7330943	CCNA_02781	2	1.34e-18	Upregulated	hypothetical protein	Undefined
gene-CCNA_02782	CCNA_02782	7330944	CCNA_02782	2.862	3.652e-06	Upregulated	hypothetical protein	Undefined
gene-CCNA_02783	CCNA_02783	7331026	CCNA_02783	1.787	6.268e-31	Upregulated	two-component response regulator	Signal transduction mechanisms
gene-CCNA_02784	CCNA_02784	7331108	CCNA_02784	1.479	1.776e-07	Upregulated	hypothetical protein	Undefined
gene-CCNA_02785	CCNA_02785	7331109	CCNA_02785	1.768	3.443e-09	Upregulated	TIR-like nucleotide binding protein	General function prediction only;Signal transduction mechanisms
gene-CCNA_02787	CCNA_02787	7331111	CCNA_02787	1.316	0.0003748	Upregulated	hypothetical protein	Undefined
gene-CCNA_02790	CCNA_02790	7331114	CCNA_02790	1.631	3.205e-09	Upregulated	RNA polymerase ECF-type sigma factor	Transcription
gene-CCNA_02791	CCNA_02791	7331115	CCNA_02791	1.074	6.625e-06	Upregulated	FecR family protein	Inorganic ion transport and metabolism|Signal transduction mechanisms
gene-CCNA_02792	CCNA_02792	7331116	CCNA_02792	1.209	6.023e-06	Upregulated	TonB-dependent outer membrane receptor	Inorganic ion transport and metabolism
gene-CCNA_02793	CCNA_02793	7331117	CCNA_02793	1.692	1.374e-05	Upregulated	acylamino-acid-releasing enzyme	Amino acid transport and metabolism
gene-CCNA_02801	CCNA_02801	7331125	CCNA_02801	3.481	0.0001412	Upregulated	hypothetical protein	Function unknown
gene-CCNA_02802	CCNA_02802	7331126	CCNA_02802	1.003	0.002317	Upregulated	hypothetical protein	Undefined
gene-CCNA_02805	CCNA_02805	7331129	CCNA_02805	1.056	2.389e-10	Upregulated	hypothetical protein	Undefined
gene-CCNA_02806	CCNA_02806	7331130	CCNA_02806	4.022	2.415e-07	Upregulated	nickel-cobalt-cadmium resistance protein NccC	Cell wall/membrane/envelope biogenesis
gene-CCNA_02807	CCNA_02807	7331131	CCNA_02807	2.645	0.001278	Upregulated	nickel-cobalt-cadmium resistance protein NccB	Cell wall/membrane/envelope biogenesis|Defense mechanisms
gene-CCNA_02809	CCNA_02809	7331133	CCNA_02809	2.978	1.123e-13	Upregulated	AcrB-family cation/multidrug efflux pump	Inorganic ion transport and metabolism
gene-CCNA_02811	CCNA_02811	7331135	CCNA_02811	2.151	1.328e-09	Upregulated	heavy metal translocating P-type ATPase	Inorganic ion transport and metabolism
gene-CCNA_02815	CCNA_02815	7331139	CCNA_02815	2.437	1.422e-57	Upregulated	ice nucleation protein	Transcription
gene-CCNA_02816	CCNA_02816	7331140	CCNA_02816	1.394	9.581e-17	Upregulated	hypothetical protein	Undefined
gene-CCNA_02817	CCNA_02817	7331141	CCNA_02817	1.331	2.145e-22	Upregulated	hypothetical protein	Undefined
gene-CCNA_02818	CCNA_02818	7331142	CCNA_02818	1.818	4.21e-24	Upregulated	hypothetical protein	Undefined
gene-CCNA_02820	CCNA_02820	7331144	CCNA_02820	2.412	9.187e-62	Upregulated	TadG-family protein	Intracellular trafficking, secretion, and vesicular transport|Extracellular structures
gene-CCNA_02824	CCNA_02824	7331148	CCNA_02824	3.143	0.006252	Upregulated	hypothetical protein	Undefined
gene-CCNA_02825	CCNA_02825	7331149	CCNA_02825	2.606	0.005657	Upregulated	transposase	Mobilome: prophages, transposons
gene-CCNA_02829	CCNA_02829	7331154	CCNA_02829	1.468	2.839e-06	Upregulated	peptidase S8 family protein	Undefined
gene-CCNA_02830	CCNA_02830	7331155	CCNA_02830	2.172	2.765e-17	Upregulated	MPN domain protein	Undefined
gene-CCNA_02833	CCNA_02833	7331158	CCNA_02833	1.071	0.006072	Upregulated	hypothetical protein	Energy production and conversion
gene-CCNA_02838	CCNA_02838	7331163	CCNA_02838	-1.015	5.907e-07	DownRegulated	EF hand domain protein	Undefined
gene-CCNA_02840	CCNA_02840	7331165	CCNA_02840	-1.701	3.41e-12	DownRegulated	MecR1 antirepressor protein	Signal transduction mechanisms
gene-CCNA_02842	CCNA_02842	7331167	CCNA_02842	1.301	5.503e-17	Upregulated	two-component sensor histidine kinase	Signal transduction mechanisms
gene-CCNA_02843	CCNA_02843	7331168	parE-3	1.418	7.29e-10	Upregulated	toxin protein parE-3	Mobilome: prophages, transposons
gene-CCNA_02846	CCNA_02846	7331171	CCNA_02846	-1.234	1.878e-49	DownRegulated	DegP/HtrA-family serine protease	Posttranslational modification, protein turnover, chaperones
gene-CCNA_02852	CCNA_02852	7331177	CCNA_02852	1.678	5.858e-25	Upregulated	hypothetical protein	Undefined
gene-CCNA_02861	CCNA_02861	7331186	CCNA_02861	1.832	5.373e-05	Upregulated	phage host specificity protein	Undefined
gene-CCNA_02863	CCNA_02863	7331188	CCNA_02863	3.926	0.00409	Upregulated	Spr-family cell wall-associated hydrolase	Cell wall/membrane/envelope biogenesis
gene-CCNA_02876	CCNA_02876	7331307	CCNA_02876	2.026	2.545e-05	Upregulated	very short patch repair (Vsr) endonuclease	Undefined
gene-CCNA_02883	CCNA_02883	7331313	CCNA_02883	1.984	0.002408	Upregulated	flavin containing amine oxidoreductase	Amino acid transport and metabolism
gene-CCNA_02889	CCNA_02889	7331319	CCNA_02889	-1.432	1.758e-23	DownRegulated	peptidyl-prolyl cis-trans isomerase	Posttranslational modification, protein turnover, chaperones
gene-CCNA_02895	CCNA_02895	7331325	CCNA_02895	1.129	2.95e-07	Upregulated	TonB-dependent receptor	Inorganic ion transport and metabolism
gene-CCNA_02901	CCNA_02901	7331331	CCNA_02901	2.194	4.287e-15	Upregulated	methyl-accepting chemotaxis protein	Cell motility|Signal transduction mechanisms
gene-CCNA_02903	CCNA_02903	7331333	CCNA_02903	2.156	0.004011	Upregulated	bifunctional D-altronate/D-mannonate dehydratase	Cell wall/membrane/envelope biogenesis|General function prediction only
gene-CCNA_02910	CCNA_02910	7331341	CCNA_02910	-1.834	2.961e-08	DownRegulated	TonB-dependent receptor	Coenzyme transport and metabolism
gene-CCNA_02919	CCNA_02919	7331350	CCNA_02919	1.457	0.003498	Upregulated	BatA-related transmembrane protein	Undefined
gene-CCNA_02920	CCNA_02920	7331351	CCNA_02920	1.795	5.199e-09	Upregulated	hypothetical protein	Undefined
gene-CCNA_02921	CCNA_02921	7331352	CCNA_02921	1.617	8.012e-05	Upregulated	hypothetical protein	Undefined
gene-CCNA_02922	CCNA_02922	7331353	CCNA_02922	1.465	1.725e-09	Upregulated	hypothetical protein	Undefined
gene-CCNA_02923	CCNA_02923	7331354	CCNA_02923	1.953	1.239e-10	Upregulated	TonB-dependent receptor	Inorganic ion transport and metabolism
gene-CCNA_02924	CCNA_02924	7331355	CCNA_02924	2.22	0.003521	Upregulated	hypothetical protein	Function unknown
gene-CCNA_02927	CCNA_02927	7331358	CCNA_02927	3.183	2.152e-07	Upregulated	short chain dehydrogenase	Lipid transport and metabolism|Secondary metabolites biosynthesis, transport and catabolism|General function prediction only
gene-CCNA_02930	CCNA_02930	7331361	CCNA_02930	2.609	1.986e-21	Upregulated	very short patch repair (Vsr) endonuclease	Replication, recombination and repair
gene-CCNA_02939	CCNA_02939	7331370	CCNA_02939	2.062	2.474e-07	Upregulated	hypothetical protein	Undefined
gene-CCNA_02940	CCNA_02940	7331371	CCNA_02940	1.628	1.812e-15	Upregulated	methyl-accepting chemotaxis protein	Cell motility|Signal transduction mechanisms
gene-CCNA_02945	CCNA_02945	7330781	CCNA_02945	1.754	7.881e-08	Upregulated	PAS-family sensor histidine kinase	Signal transduction mechanisms
gene-CCNA_02949	CCNA_02949	7333238	flmE	1.288	4.744e-14	Upregulated	S-adenosylmethionine-dependent methyltransferase related protein	Translation, ribosomal structure and biogenesis
gene-CCNA_02950	CCNA_02950	7333239	flmF	1.48	8.382e-15	Upregulated	hypothetical protein	Coenzyme transport and metabolism
gene-CCNA_02951	CCNA_02951	7333240	CCNA_02951	1.723	6.761e-07	Upregulated	WbqC-like family protein	Undefined
gene-CCNA_02952	CCNA_02952	7333241	CCNA_02952	5.383	2.788e-05	Upregulated	hypothetical protein	Undefined
gene-CCNA_02953	CCNA_02953	7333242	CCNA_02953	4.647	4.359e-45	Upregulated	N-acetyllactosaminide beta-1,6-N-acetylglucosaminyltransferase	Undefined
gene-CCNA_02954	CCNA_02954	7333243	CCNA_02954	2.584	1.612e-25	Upregulated	11-cis retinol dehydrogenase	Energy production and conversion
gene-CCNA_02965	CCNA_02965	7333254	CCNA_02965	-1.075	8.287e-07	DownRegulated	cell wall hydrolase family protein	Cell cycle control, cell division, chromosome partitioning|Cell wall/membrane/envelope biogenesis
gene-CCNA_02966	CCNA_02966	7333255	CCNA_02966	-1.549	1.79e-28	DownRegulated	non-specific DNA-binding protein Dps/iron-binding ferritin-like antioxidant protein/ferroxidase	Inorganic ion transport and metabolism|Defense mechanisms
gene-CCNA_02967	CCNA_02967	7333256	CCNA_02967	1.177	3.371e-12	Upregulated	PAS-family sensor histidine kinase	Signal transduction mechanisms
gene-CCNA_02974	CCNA_02974	7333263	relE-3	1.113	0.004422	Upregulated	toxin protein relE-3	Mobilome: prophages, transposons
gene-CCNA_02975	CCNA_02975	7333264	CCNA_02975	1.138	1.933e-20	Upregulated	excinuclease ABC subunit C	Replication, recombination and repair
gene-CCNA_02976	CCNA_02976	7333265	CCNA_02976	-1.6	2.763e-27	DownRegulated	MCP-signal associated domain protein	Undefined
gene-CCNA_02977	CCNA_02977	7333266	sigU	-2.282	3.105e-43	DownRegulated	RNA polymerase ECF-type sigma factor sigU	Transcription
gene-CCNA_02979	CCNA_02979	7333268	CCNA_02979	1.561	6.04e-05	Upregulated	cysteine desulfhydrase/selenocysteine lyase	Amino acid transport and metabolism
gene-CCNA_02980	CCNA_02980	7333269	CCNA_02980	3.072	1.895e-12	Upregulated	tryptophan 2,3-dioxygenase	Amino acid transport and metabolism
gene-CCNA_02987	CCNA_02987	7333276	CCNA_02987	-3.083	3.186e-05	DownRegulated	hypothetical protein	Undefined
gene-CCNA_02993	CCNA_02993	7333282	CCNA_02993	1.697	6.209e-15	Upregulated	NADH-ubiquinone oxidoreductase	General function prediction only
gene-CCNA_02996	CCNA_02996	7333285	CCNA_02996	3.096	2.438e-47	Upregulated	patatin family phospholipase domain protein	General function prediction only
gene-CCNA_02997	CCNA_02997	7333286	cspA	6.102	6.66e-260	Upregulated	cold shock protein CspA	Transcription
gene-CCNA_03006	CCNA_03006	7333295	CCNA_03006	-3.264	3.293e-87	DownRegulated	quinolinate synthetase A	Coenzyme transport and metabolism
gene-CCNA_03007	CCNA_03007	7333296	CCNA_03007	-3.789	5.704e-29	DownRegulated	L-aspartate oxidase	Coenzyme transport and metabolism
gene-CCNA_03008	CCNA_03008	7333297	CCNA_03008	-1.19	7.253e-09	DownRegulated	putative PD-(D/E)xK nuclease protein	General function prediction only
gene-CCNA_03009	CCNA_03009	7333298	CCNA_03009	-1.204	1.862e-13	DownRegulated	nicotinate-nucleotide pyrophosphorylase	Coenzyme transport and metabolism
gene-CCNA_03012	CCNA_03012	7333301	CCNA_03012	-1.886	1.799e-31	DownRegulated	peroxiredoxin	Defense mechanisms
gene-CCNA_03017	CCNA_03017	7333306	CCNA_03017	4.429	0.0006177	Upregulated	hydrogenase, cytochrome b-type subunit	Energy production and conversion
gene-CCNA_03019	CCNA_03019	7333309	CCNA_03019	2.006	0.0007525	Upregulated	TonB-dependent receptor	Inorganic ion transport and metabolism
gene-CCNA_03021	CCNA_03021	7333311	CCNA_03021	-3.023	6.45e-15	DownRegulated	hypothetical protein	Undefined
gene-CCNA_03022	CCNA_03022	7333312	CCNA_03022	-5.076	4.417e-88	DownRegulated	PiuB-family transmembrane transporter	Function unknown
gene-CCNA_03023	CCNA_03023	7333313	CCNA_03023	-4.812	1.259e-219	DownRegulated	TonB-dependent receptor	Inorganic ion transport and metabolism
gene-CCNA_03024	CCNA_03024	7333314	CCNA_03024	-1.382	1.981e-31	DownRegulated	branched-chain amino acid aminotransferase	Amino acid transport and metabolism|Coenzyme transport and metabolism
gene-CCNA_03025	CCNA_03025	7333315	CCNA_03025	1.579	7.633e-06	Upregulated	MarR-family transcriptional regulator	Transcription
gene-CCNA_03027	CCNA_03027	7333481	CCNA_03027	1.878	1.442e-11	Upregulated	two-component sensor histidine kinase	Signal transduction mechanisms
gene-CCNA_03028	CCNA_03028	7333482	CCNA_03028	-1.375	1.809e-21	DownRegulated	prephenate dehydratase	Amino acid transport and metabolism
gene-CCNA_03029	CCNA_03029	7333483	CCNA_03029	-1.057	2.927e-10	DownRegulated	3-deoxy-manno-octulosonate cytidylyltransferase	Cell wall/membrane/envelope biogenesis
gene-CCNA_03031	CCNA_03031	7333485	CCNA_03031	-1.307	1.931e-05	DownRegulated	NlpC/P60 family protein	Cell wall/membrane/envelope biogenesis
gene-CCNA_03032	CCNA_03032	7333486	CCNA_03032	-1.149	3.365e-11	DownRegulated	leucyl aminopeptidase	Amino acid transport and metabolism
gene-CCNA_03038	CCNA_03038	7333492	cpaE	1.065	1.162e-18	Upregulated	pilus assembly ATPase CpaE	Intracellular trafficking, secretion, and vesicular transport|Extracellular structures
gene-CCNA_03040	CCNA_03040	7333494	cpaC	1.118	4.913e-15	Upregulated	outer membrane pilus secretion channel CpaC	Intracellular trafficking, secretion, and vesicular transport|Extracellular structures
gene-CCNA_03041	CCNA_03041	7333495	cpaB	1.254	8.744e-25	Upregulated	pilus assembly protein CpaB	Intracellular trafficking, secretion, and vesicular transport|Extracellular structures
gene-CCNA_03042	CCNA_03042	7333496	cpaA	1.178	1.407e-13	Upregulated	pilus assembly prepilin peptidase CpaA	Posttranslational modification, protein turnover, chaperones|Signal transduction mechanisms
gene-CCNA_03049	CCNA_03049	7333503	CCNA_03049	1.334	3.775e-06	Upregulated	transporter, MFS superfamily	General function prediction only
gene-CCNA_03051	CCNA_03051	7333505	CCNA_03051	1.785	0.001438	Upregulated	hypothetical protein	Undefined
gene-CCNA_03057	CCNA_03057	7333511	CCNA_03057	1.786	4.102e-05	Upregulated	glyoxalase family protein	Secondary metabolites biosynthesis, transport and catabolism
gene-CCNA_03058	CCNA_03058	7333512	CCNA_03058	2.021	2.119e-16	Upregulated	carbon-nitrogen hydrolase	General function prediction only
gene-CCNA_03059	CCNA_03059	7333513	CCNA_03059	1.927	1.014e-25	Upregulated	hypothetical protein	Function unknown
gene-CCNA_03060	CCNA_03060	7333514	CCNA_03060	-2.037	2.912e-23	DownRegulated	hypothetical protein	Function unknown
gene-CCNA_03062	CCNA_03062	7333516	CCNA_03062	1.286	2.617e-62	Upregulated	cell wall hydrolase family protein	Cell cycle control, cell division, chromosome partitioning|Cell wall/membrane/envelope biogenesis
gene-CCNA_03071	CCNA_03071	7333525	CCNA_03071	2.507	7.725e-40	Upregulated	flagellar hook-associated protein FlgL	Cell motility
gene-CCNA_03072	CCNA_03072	7333526	CCNA_03072	1.011	0.0003659	Upregulated	TetR-family transcriptional regulator	Transcription
gene-CCNA_03081	CCNA_03081	7333535	CCNA_03081	1.092	7e-05	Upregulated	hypothetical protein	Function unknown
gene-CCNA_03092	CCNA_03092	7333546	CCNA_03092	1.649	2.919e-19	Upregulated	cytochrome P450 family protein	Secondary metabolites biosynthesis, transport and catabolism|Defense mechanisms
gene-CCNA_03093	CCNA_03093	7333547	CCNA_03093	-1.021	8.841e-10	DownRegulated	OsmC-related redox protein	General function prediction only
gene-CCNA_03096	CCNA_03096	7333550	CCNA_03096	2.49	4.268e-40	Upregulated	TonB-dependent receptor	Inorganic ion transport and metabolism
gene-CCNA_03097	CCNA_03097	7333551	CCNA_03097	-2.147	3.504e-38	DownRegulated	aldo/keto reductase family protein	General function prediction only
gene-CCNA_03099	CCNA_03099	7333553	CCNA_03099	1.218	2.478e-09	Upregulated	hypothetical protein	Undefined
gene-CCNA_03113	CCNA_03113	7330951	CCNA_03113	-1.485	1.327e-07	DownRegulated	membrane-associated phospholipid phosphatase	Lipid transport and metabolism
gene-CCNA_03117	CCNA_03117	7330955	bacB	-1.503	1.27e-15	DownRegulated	bactofilin B BacB	Cytoskeleton
gene-CCNA_03119	CCNA_03119	7330957	CCNA_03119	-1.069	1.168e-05	DownRegulated	hypothetical protein	Undefined
gene-CCNA_03124	CCNA_03124	7330962	CCNA_03124	1.324	2.575e-14	Upregulated	NAD/mycothiol-dependent formaldehyde dehydrogenase	General function prediction only
gene-CCNA_03125	CCNA_03125	7330963	CCNA_03125	1.635	1.224e-08	Upregulated	melibiose carrier protein	Carbohydrate transport and metabolism
gene-CCNA_03128	CCNA_03128	7330966	CCNA_03128	1.798	1.553e-14	Upregulated	transporter, drug/metabolite exporter family	Carbohydrate transport and metabolism|Amino acid transport and metabolism|General function prediction only
gene-CCNA_03134	CCNA_03134	7330972	CCNA_03134	1.327	0.0004512	Upregulated	alpha/beta hydrolase family protein	General function prediction only
gene-CCNA_03139	CCNA_03139	7330977	CCNA_03139	-2.276	3.289e-68	DownRegulated	dihydroxy-acid dehydratase	Amino acid transport and metabolism|Carbohydrate transport and metabolism
gene-CCNA_03140	CCNA_03140	7330978	CCNA_03140	1.972	8.714e-08	Upregulated	LysR-family transcriptional regulator	Transcription
gene-CCNA_03150	CCNA_03150	7330988	CCNA_03150	3.762	0.005653	Upregulated	hypothetical protein	Undefined
gene-CCNA_03154	CCNA_03154	7330992	CCNA_03154	1.854	0.0002359	Upregulated	PAS-family sensor histidine kinase/receiver protein	Function unknown;Signal transduction mechanisms
gene-CCNA_03155	CCNA_03155	7330993	CCNA_03155	-5.363	1.379e-99	DownRegulated	PepSY-associated transmembrane protein	Function unknown
gene-CCNA_03156	CCNA_03156	7330994	CCNA_03156	-6.429	5.839e-51	DownRegulated	putative periplasmic protein	Function unknown
gene-CCNA_03157	CCNA_03157	7330995	CCNA_03157	-7.214	1.542e-179	DownRegulated	hypothetical protein	Undefined
gene-CCNA_03158	CCNA_03158	7330996	CCNA_03158	-5.701	2.014e-77	DownRegulated	iron-sulfur cluster assembly/repair protein ApbE	Coenzyme transport and metabolism
gene-CCNA_03159	CCNA_03159	7330997	CCNA_03159	-4.663	1.838e-54	DownRegulated	sulfite reductase (NADPH) flavoprotein alpha-component	Inorganic ion transport and metabolism
gene-CCNA_03165	CCNA_03165	7331003	CCNA_03165	5.709	6.937e-06	Upregulated	major facilitator superfamily transporter	Carbohydrate transport and metabolism|Amino acid transport and metabolism|Inorganic ion transport and metabolism|General function prediction only
gene-CCNA_03169	CCNA_03169	7331007	CCNA_03169	-1.178	0.0003338	DownRegulated	SH3 domain protein	General function prediction only
gene-CCNA_03170	CCNA_03170	7331008	CCNA_03170	3.013	1.536e-25	Upregulated	hypothetical protein	General function prediction only
gene-CCNA_03171	CCNA_03171	7331009	CCNA_03171	2.219	1.252e-67	Upregulated	hybrid sensor histidine kinase/receiver domain protein	Signal transduction mechanisms
gene-CCNA_03175	CCNA_03175	7331013	CCNA_03175	2.112	1.184e-09	Upregulated	hypothetical protein	Function unknown
gene-CCNA_03176	CCNA_03176	7331014	CCNA_03176	1.09	0.001857	Upregulated	nucleotidyltransferase	General function prediction only
gene-CCNA_03177	CCNA_03177	7331015	CCNA_03177	1.193	3.532e-35	Upregulated	methylmalonyl-CoA mutase MeaA-like protein	Lipid transport and metabolism
gene-CCNA_03180	CCNA_03180	7331018	CCNA_03180	1.414	0.0001966	Upregulated	enoyl-CoA hydratase/isomerase	Lipid transport and metabolism
gene-CCNA_03181	CCNA_03181	7331019	CCNA_03181	2.283	9.22e-136	Upregulated	alcohol dehydrogenase	Energy production and conversion|General function prediction only
gene-CCNA_03183	CCNA_03183	7331021	CCNA_03183	1.146	9.393e-17	Upregulated	beta-lactamase family protein	Defense mechanisms
gene-CCNA_03184	CCNA_03184	7331022	CCNA_03184	1.405	2.852e-35	Upregulated	acyl-CoA dehydrogenase	Lipid transport and metabolism
gene-CCNA_03188	CCNA_03188	7330782	CCNA_03188	2.199	0.0002383	Upregulated	epoxide hydrolase	Coenzyme transport and metabolism|General function prediction only
gene-CCNA_03191	CCNA_03191	7330785	CCNA_03191	1.531	1.025e-06	Upregulated	PAS-family GGDEF/EAL family protein	Signal transduction mechanisms
gene-CCNA_03195	CCNA_03195	7330789	rpoH	-1.732	1.202e-30	DownRegulated	RNA polymerase sigma factor RpoH	Transcription
gene-CCNA_03196	CCNA_03196	7330790	CCNA_03196	3.674	0.005426	Upregulated	hypothetical protein	Undefined
gene-CCNA_03199	CCNA_03199	7330793	CCNA_03199	1.283	1.431e-12	Upregulated	hypothetical protein	Undefined
gene-CCNA_03200	CCNA_03200	7330794	CCNA_03200	1.242	1.56e-34	Upregulated	hybrid sensor histidine kinase/receiver domain protein	Signal transduction mechanisms
gene-CCNA_03206	CCNA_03206	7330800	CCNA_03206	1.031	6.333e-21	Upregulated	L-serine dehydratase	Amino acid transport and metabolism
gene-CCNA_03213	CCNA_03213	7330807	CCNA_03213	-2.516	2.076e-28	DownRegulated	polyhydroxyalkanoic acid system protein	Undefined
gene-CCNA_03214	CCNA_03214	7330808	CCNA_03214	1.142	9.896e-07	Upregulated	hypothetical protein	Function unknown
gene-CCNA_03216	CCNA_03216	7330810	CCNA_03216	-1.081	4.629e-10	DownRegulated	hypothetical protein	Undefined
gene-CCNA_03218	CCNA_03218	7330812	CCNA_03218	2.66	6.919e-17	Upregulated	periplasmic multidrug efflux lipoprotein precursor	Cell wall/membrane/envelope biogenesis|Defense mechanisms
gene-CCNA_03219	CCNA_03219	7330813	acrB5	2.067	4.896e-22	Upregulated	cation/multidrug efflux pump acrB5	Defense mechanisms
gene-CCNA_03224	CCNA_03224	7330818	CCNA_03224	1.618	1.669e-33	Upregulated	hypothetical protein	Undefined
gene-CCNA_03226	CCNA_03226	7330820	CCNA_03226	1.186	0.009741	Upregulated	basic amino acid/polyamine antiporter (APA) family transporter	Amino acid transport and metabolism
gene-CCNA_03229	CCNA_03229	7330823	CCNA_03229	2.502	4.378e-06	Upregulated	FAD dependent oxidoreductase	Amino acid transport and metabolism
gene-CCNA_03230	CCNA_03230	7330824	glnA2	1.067	2.038e-05	Upregulated	glutamine synthetase	Amino acid transport and metabolism
gene-CCNA_03231	CCNA_03231	7330825	relB-4	1.113	0.0006323	Upregulated	anti-toxin protein relB-4	Undefined
gene-CCNA_03232	CCNA_03232	7330826	relE-4	2.275	1.521e-11	Upregulated	toxin protein relE-4	Mobilome: prophages, transposons
gene-CCNA_03235	CCNA_03235	7330829	CCNA_03235	1.996	1.883e-06	Upregulated	spermidine/putrescine transport ATP-binding protein potA	Amino acid transport and metabolism
gene-CCNA_03236	CCNA_03236	7330830	CCNA_03236	2.155	0.0002729	Upregulated	spermidine/putrescine transport system permease protein potC	Amino acid transport and metabolism
gene-CCNA_03238	CCNA_03238	7330832	CCNA_03238	2.458	3.018e-06	Upregulated	ABC-type spermidine/putrescine transport system, permease component II	Amino acid transport and metabolism
gene-CCNA_03239	CCNA_03239	7330833	CCNA_03239	2.21	8.159e-06	Upregulated	spermidine/putrescine-binding protein	Amino acid transport and metabolism
gene-CCNA_03244	CCNA_03244	7330838	CCNA_03244	1.234	0.001157	Upregulated	GntR-family transcriptional regulator	Transcription
gene-CCNA_03246	CCNA_03246	7330840	CCNA_03246	1.89	1.962e-35	Upregulated	hypothetical protein	Function unknown
gene-CCNA_03249	CCNA_03249	7330843	CCNA_03249	1.473	4.566e-23	Upregulated	TonB-dependent receptor	Inorganic ion transport and metabolism
gene-CCNA_03259	CCNA_03259	7330853	CCNA_03259	1.346	8.237e-12	Upregulated	mannose-6-phosphate isomerase	Carbohydrate transport and metabolism
gene-CCNA_03260	CCNA_03260	7330854	CCNA_03260	1.022	6.209e-07	Upregulated	queuosine biosynthesis protein QueD	Coenzyme transport and metabolism
gene-CCNA_03263	CCNA_03263	7330857	CCNA_03263	1.877	3.878e-31	Upregulated	TonB-dependent receptor	Inorganic ion transport and metabolism
gene-CCNA_03268	CCNA_03268	7330862	dgrB	1.071	7.855e-06	Upregulated	diguanylate receptor protein DgrB	Undefined
gene-CCNA_03269	CCNA_03269	7330863	CCNA_03269	2.537	1.549e-09	Upregulated	glucokinase	Carbohydrate transport and metabolism
gene-CCNA_03271	CCNA_03271	7332812	CCNA_03271	2.244	1.025e-06	Upregulated	methionine gamma-lyase	Amino acid transport and metabolism
gene-CCNA_03274	CCNA_03274	7330295	CCNA_03274	5.226	5.413e-05	Upregulated	hypothetical protein	Undefined
gene-CCNA_03275	CCNA_03275	7330296	CCNA_03275	5.32	2.694e-05	Upregulated	hypothetical protein	Undefined
gene-CCNA_03280	CCNA_03280	7330302	CCNA_03280	2.709	1.5e-34	Upregulated	pyruvate ferredoxin/flavodoxin oxidoreductase family protein	Energy production and conversion
gene-CCNA_03283	CCNA_03283	7330305	CCNA_03283	1.18	1.329e-07	Upregulated	TIM-barrel metal-dependent hydrolase	General function prediction only
gene-CCNA_03295	CCNA_03295	7330317	CCNA_03295	2.328	4.49e-28	Upregulated	PAS-family sensor histidine kinase	Signal transduction mechanisms
gene-CCNA_03298	CCNA_03298	7330320	CCNA_03298	1.845	7.036e-08	Upregulated	TonB-dependent outer membrane receptor	Inorganic ion transport and metabolism
gene-CCNA_03300	CCNA_03300	7330322	CCNA_03300	-1.013	4.966e-10	DownRegulated	RND family efflux transporter, MFP subunit	Cell wall/membrane/envelope biogenesis|Defense mechanisms
gene-CCNA_03301	CCNA_03301	7330323	acrB	-1.459	4.876e-36	DownRegulated	cation/multidrug efflux pump AcrB	Defense mechanisms
gene-CCNA_03302	CCNA_03302	7330324	narX	1.5	7.761e-15	Upregulated	nitrate/nitrite sensor histidine kinase narX	Signal transduction mechanisms
gene-CCNA_03312	CCNA_03312	7330335	CCNA_03312	-2.793	3.976e-05	DownRegulated	hypothetical protein	Undefined
gene-CCNA_03313	CCNA_03313	7330336	CCNA_03313	4.816	9.283e-39	Upregulated	hypothetical protein	Undefined
gene-CCNA_03314	CCNA_03314	7330337	CCNA_03314	-2.468	7.494e-113	DownRegulated	ferredoxin-NADP reductase	Coenzyme transport and metabolism|Energy production and conversion
gene-CCNA_03317	CCNA_03317	7330340	dnaE2	1.808	4.175e-13	Upregulated	DNA polymerase III alpha subunit DnaE2	Replication, recombination and repair
gene-CCNA_03318	CCNA_03318	7330341	imuB	2.126	3.769e-09	Upregulated	DNA polymerase Y-family protein ImuB	Replication, recombination and repair
gene-CCNA_03319	CCNA_03319	7330343	imuA	1.897	1.039e-12	Upregulated	conserved hypothetical protein ImuA	Function unknown
gene-CCNA_03324	CCNA_03324	7330348	CCNA_03324	1.254	5.014e-22	Upregulated	hypothetical protein	Undefined
gene-CCNA_03327	CCNA_03327	7330351	CCNA_03327	-1.172	0.0002913	DownRegulated	hypothetical protein	Undefined
gene-CCNA_03330	CCNA_03330	7330354	CCNA_03330	-1.263	8.832e-07	DownRegulated	hypothetical protein	Function unknown
gene-CCNA_03333	CCNA_03333	7330357	CCNA_03333	-1.084	2.264e-13	DownRegulated	PAS-family sensor histidine kinase	Signal transduction mechanisms
gene-CCNA_03336	CCNA_03336	7330360	ybgF	-1.302	4.991e-21	DownRegulated	Tol system periplasmic component YbgF	General function prediction only
gene-CCNA_03337	CCNA_03337	7330361	pal	-1.872	3.971e-42	DownRegulated	peptidoglycan-associated lipoprotein pal	Cell wall/membrane/envelope biogenesis
gene-CCNA_03338	CCNA_03338	7330362	tolB	-1.739	2.354e-78	DownRegulated	TolB protein	Intracellular trafficking, secretion, and vesicular transport
gene-CCNA_03340	CCNA_03340	7330364	tolR	-1.296	1.63e-09	DownRegulated	TolR protein	Intracellular trafficking, secretion, and vesicular transport
gene-CCNA_03341	CCNA_03341	7330365	tolQ	-1.124	2.096e-33	DownRegulated	TolQ protein	Intracellular trafficking, secretion, and vesicular transport
gene-CCNA_03344	CCNA_03344	7330368	ruvB	1.66	4.896e-22	Upregulated	Holliday junction DNA helicase RuvB	Replication, recombination and repair
gene-CCNA_03345	CCNA_03345	7330369	ruvA	1.763	2.419e-15	Upregulated	Holliday junction DNA helicase RuvA	Replication, recombination and repair
gene-CCNA_03346	CCNA_03346	7330370	ruvC	1.62	6.411e-19	Upregulated	crossover junction endodeoxyribonuclease ruvC	Replication, recombination and repair
gene-CCNA_03350	CCNA_03350	7332978	CCNA_03350	2.178	4.206e-14	Upregulated	hypothetical protein	Undefined
gene-CCNA_03351	CCNA_03351	7332023	CCNA_03351	-1.04	3.784e-14	DownRegulated	phosphoribosylamidoimidazole-succinocarboxamide synthase	Nucleotide transport and metabolism
gene-CCNA_03352	CCNA_03352	7332024	CCNA_03352	-1.579	4.944e-63	DownRegulated	YebC/PmpR transcriptional regulator	Transcription|Translation, ribosomal structure and biogenesis
gene-CCNA_03354	CCNA_03354	7332026	CCNA_03354	2.099	5.201e-18	Upregulated	5-formyltetrahydrofolate cyclo-ligase	Coenzyme transport and metabolism
gene-CCNA_03358	CCNA_03358	7332031	CCNA_03358	-2.189	3.968e-110	DownRegulated	glyceraldehyde 3-phosphate dehydrogenase	Carbohydrate transport and metabolism
gene-CCNA_03359	CCNA_03359	7332032	CCNA_03359	-1.417	7.826e-64	DownRegulated	phosphoglycerate kinase	Carbohydrate transport and metabolism
gene-CCNA_03363	CCNA_03363	7332037	CCNA_03363	-2.577	1.696e-13	DownRegulated	hypothetical protein	Function unknown
gene-CCNA_03364	CCNA_03364	7332038	CCNA_03364	-1.487	0.002316	DownRegulated	hypothetical protein	Function unknown
gene-CCNA_03366	CCNA_03366	7332040	CCNA_03366	-1.711	9.651e-06	DownRegulated	DoxX family protein	Function unknown
gene-CCNA_03371	CCNA_03371	7332045	CCNA_03371	1.373	5.505e-11	Upregulated	bacterioferritin	Inorganic ion transport and metabolism
gene-CCNA_03372	CCNA_03372	7332046	CCNA_03372	-7.239	9.081e-57	DownRegulated	bacterioferritin-associated ferredoxin	Inorganic ion transport and metabolism
gene-CCNA_03377	CCNA_03377	7332051	CCNA_03377	2.814	0.002761	Upregulated	hypothetical protein	Undefined
gene-CCNA_03381	CCNA_03381	7332055	CCNA_03381	1.532	1.423e-07	Upregulated	glycerophosphoryl diester phosphodiesterase	Lipid transport and metabolism
gene-CCNA_03388	CCNA_03388	7332062	CCNA_03388	1.073	0.004495	Upregulated	ABC-2 family membrane transport protein	Function unknown
gene-CCNA_03391	CCNA_03391	7332065	CCNA_03391	1.983	2.39e-05	Upregulated	Cro/CI family transcriptional regulator	Transcription
gene-CCNA_03400	CCNA_03400	7332074	CCNA_03400	-1.709	1.818e-10	DownRegulated	hypothetical protein	Function unknown
gene-CCNA_03408	CCNA_03408	7332082	CCNA_03408	1.037	6.767e-14	Upregulated	ABC transporter ATP-binding protein	General function prediction only
gene-CCNA_03412	CCNA_03412	7332086	CCNA_03412	-1.457	7.55e-51	DownRegulated	NAD(P) transhydrogenase subunit beta PntB	Energy production and conversion
gene-CCNA_03413	CCNA_03413	7332087	CCNA_03413	-1.422	5.128e-18	DownRegulated	NAD(P) transhydrogenase alpha subunit-related protein	Undefined
gene-CCNA_03414	CCNA_03414	7332088	CCNA_03414	-1.141	1.133e-36	DownRegulated	Rubrum transdehydrogenase NAD-binding	Energy production and conversion
gene-CCNA_03415	CCNA_03415	7332089	CCNA_03415	-1.86	1.457e-36	DownRegulated	aa3 type cytochrome c oxidase subunit IV-related protein	Undefined
gene-CCNA_03418	CCNA_03418	7332092	CCNA_03418	1.17	0.006276	Upregulated	thioesterase superfamily protein	Secondary metabolites biosynthesis, transport and catabolism
gene-CCNA_03433	CCNA_03433	7332430	CCNA_03433	1.049	0.0005734	Upregulated	hypothetical protein	General function prediction only
gene-CCNA_03439	CCNA_03439	7332436	CCNA_03439	-1.928	6.513e-08	DownRegulated	hypothetical protein	Undefined
gene-CCNA_03440	CCNA_03440	7332437	CCNA_03440	2.097	0.0001423	Upregulated	hypothetical protein	Function unknown
gene-CCNA_03443	CCNA_03443	7332440	CCNA_03443	1.124	2.116e-05	Upregulated	hypothetical protein	Function unknown
gene-CCNA_03444	CCNA_03444	7332441	CCNA_03444	1.071	2.509e-11	Upregulated	TonB-dependent receptor	Inorganic ion transport and metabolism
gene-CCNA_03451	CCNA_03451	7332448	CCNA_03451	-4.444	6.399e-32	DownRegulated	hypothetical protein	Undefined
gene-CCNA_03456	CCNA_03456	7332453	CCNA_03456	1.865	1.679e-09	Upregulated	esterase/lipase	Lipid transport and metabolism
gene-CCNA_03457	CCNA_03457	7332454	CCNA_03457	1.386	0.0009686	Upregulated	horizontally transferred transmembrane domain (HTTM) protein	Undefined
gene-CCNA_03458	CCNA_03458	7332455	CCNA_03458	1.55	1.607e-06	Upregulated	hypothetical protein	Undefined
gene-CCNA_03459	CCNA_03459	7332456	CCNA_03459	1.048	0.0004431	Upregulated	methyl-accepting chemotaxis protein	Cell motility|Signal transduction mechanisms;Signal transduction mechanisms
gene-CCNA_03460	CCNA_03460	7332457	CCNA_03460	1.107	4.116e-09	Upregulated	hypothetical protein	Undefined
gene-CCNA_03465	CCNA_03465	7332462	gcvT	1.419	3.865e-22	Upregulated	glycine cleavage system aminomethyltransferase T	Amino acid transport and metabolism
gene-CCNA_03474	CCNA_03474	7332471	phd	-1.54	6.183e-16	DownRegulated	SpoVT-AbrB family transcription factor, phd antitoxin	Undefined
gene-CCNA_03482	CCNA_03482	7332479	CCNA_03482	-1.423	1.366e-11	DownRegulated	ABC transporter permease protein	Defense mechanisms
gene-CCNA_03483	CCNA_03483	7332480	CCNA_03483	-1.394	1.124e-19	DownRegulated	ABC transporter ATP-binding protein	Defense mechanisms
gene-CCNA_03489	CCNA_03489	7332486	CCNA_03489	2.728	7.773e-06	Upregulated	nitropropane dioxygenase/trans-enoyl-CoA reductase family	General function prediction only
gene-CCNA_03494	CCNA_03494	7332491	CCNA_03494	1.591	5.588e-12	Upregulated	patatin-like phospholipase	General function prediction only
gene-CCNA_03496	CCNA_03496	7332493	CCNA_03496	-1.12	1.607e-12	DownRegulated	hypothetical protein	Inorganic ion transport and metabolism
gene-CCNA_03502	CCNA_03502	7332499	CCNA_03502	-1.048	9.979e-19	DownRegulated	YceI/cytochrome b561 periplasmic protein	Energy production and conversion;General function prediction only
gene-CCNA_03503	CCNA_03503	7332500	CCNA_03503	-2.545	1.227e-124	DownRegulated	YceI-family periplasmic protein	General function prediction only
gene-CCNA_03505	CCNA_03505	7332502	CCNA_03505	-1.513	1.388e-30	DownRegulated	peroxiredoxin	Posttranslational modification, protein turnover, chaperones
gene-CCNA_03507	CCNA_03507	7332504	pdeA	1.204	6.53e-25	Upregulated	GGDEF/EAL phosphodiesterase PdeA	Signal transduction mechanisms
gene-CCNA_03510	CCNA_03510	7332507	CCNA_03510	-1.517	1.882e-18	DownRegulated	threonine synthase	Amino acid transport and metabolism
gene-CCNA_03519	CCNA_03519	7332516	CCNA_03519	2.466	2.049e-30	Upregulated	PadR-family transcriptional regulator	Transcription
gene-CCNA_03520	CCNA_03520	7332517	CCNA_03520	3.124	3.58e-14	Upregulated	hypothetical protein	Function unknown
gene-CCNA_03521	CCNA_03521	7332518	CCNA_03521	2.744	5.127e-50	Upregulated	pectin lyase-related protein	Undefined
gene-CCNA_03523	CCNA_03523	7332520	CCNA_03523	2.602	1.497e-16	Upregulated	acetyltransferase, GNAT superfamily	General function prediction only
gene-CCNA_03524	CCNA_03524	7332522	CCNA_03524	1.172	5.843e-24	Upregulated	di-/tripeptide transporter	Amino acid transport and metabolism
gene-CCNA_03526	CCNA_03526	7332524	CCNA_03526	1.612	0.003083	Upregulated	hypothetical protein	Undefined
gene-CCNA_03535	CCNA_03535	7332533	CCNA_03535	1.027	0.004152	Upregulated	fatty acid desaturase	Lipid transport and metabolism
gene-CCNA_03546	CCNA_03546	7332544	CCNA_03546	2.398	1.008e-20	Upregulated	rRNA large subunit methyltransferase	Translation, ribosomal structure and biogenesis
gene-CCNA_03547	CCNA_03547	7332545	CCNA_03547	2.224	4.109e-24	Upregulated	peptidoglycan-specific endopeptidase, M23 family	Cell cycle control, cell division, chromosome partitioning
gene-CCNA_03549	CCNA_03549	7332547	CCNA_03549	1.463	9.081e-07	Upregulated	TonB-dependent receptor	Inorganic ion transport and metabolism
gene-CCNA_03557	CCNA_03557	7332555	CCNA_03557	-1.484	2.261e-40	DownRegulated	hypothetical protein	Undefined
gene-CCNA_03558	CCNA_03558	7332556	CCNA_03558	-1.4	5.725e-28	DownRegulated	ATP synthase epsilon chain	Energy production and conversion
gene-CCNA_03559	CCNA_03559	7332557	CCNA_03559	-1.54	4.11e-56	DownRegulated	hypothetical protein	Undefined
gene-CCNA_03560	CCNA_03560	7332558	atpD	-1.735	2.556e-154	DownRegulated	ATP synthase beta chain	Energy production and conversion
gene-CCNA_03561	CCNA_03561	7332559	CCNA_03561	-1.748	1.545e-143	DownRegulated	ATP synthase gamma chain	Energy production and conversion
gene-CCNA_03562	CCNA_03562	7332560	atpA	-1.541	3.242e-138	DownRegulated	ATP synthase alpha chain	Energy production and conversion
gene-CCNA_03567	CCNA_03567	7332565	CCNA_03567	1.177	3.617e-05	Upregulated	acyl-CoA dehydrogenase	Lipid transport and metabolism
gene-CCNA_03578	CCNA_03578	7332576	CCNA_03578	1.357	3.832e-21	Upregulated	ATP-dependent DNA helicase recQ	Replication, recombination and repair
gene-CCNA_03579	CCNA_03579	7332577	CCNA_03579	-2.898	6.166e-84	DownRegulated	hypothetical protein	Undefined
gene-CCNA_03582	CCNA_03582	7332580	CCNA_03582	-1.45	3.916e-17	DownRegulated	3'(2'),5'-bisphosphate nucleotidase CysQ	Inorganic ion transport and metabolism
gene-CCNA_03583	CCNA_03583	7332581	CCNA_03583	-1.251	0.0003533	DownRegulated	hypothetical protein	Undefined
gene-CCNA_03587	CCNA_03587	7332585	CCNA_03587	-4.476	2.216e-90	DownRegulated	entericidin B-like protein	Function unknown
gene-CCNA_03588	CCNA_03588	7332586	phyK	-2.344	3.119e-52	DownRegulated	two-component sensor histidine kinase PhyK	Signal transduction mechanisms
gene-CCNA_03589	CCNA_03589	7332587	sigT	-2.911	6.865e-63	DownRegulated	RNA polymerase EcfG family sigma factor sigT	Transcription
gene-CCNA_03590	CCNA_03590	7332588	nepR	-2.539	7.685e-39	DownRegulated	anti-sigma factor NepR	Undefined
gene-CCNA_03591	CCNA_03591	7332589	phyR	-2.668	3.558e-107	DownRegulated	anti-anti sigma factor/receiver protein PhyR	Transcription;Signal transduction mechanisms
gene-CCNA_03592	CCNA_03592	7332590	CCNA_03592	-2.113	2.412e-11	DownRegulated	outer membrane lipoprotein Blc	Cell wall/membrane/envelope biogenesis
gene-CCNA_03594	CCNA_03594	7329677	CCNA_03594	2.048	0.0002451	Upregulated	SIR2 family protein	Posttranslational modification, protein turnover, chaperones
gene-CCNA_03599	CCNA_03599	7329682	CCNA_03599	-1.029	1.157e-10	DownRegulated	aspartate-semialdehyde dehydrogenase	Amino acid transport and metabolism
gene-CCNA_03605	CCNA_03605	7329688	CCNA_03605	1.849	1.668e-18	Upregulated	hypothetical protein	Undefined
gene-CCNA_03609	CCNA_03609	7329692	CCNA_03609	-1.045	2.356e-16	DownRegulated	outer membrane protein	Cell wall/membrane/envelope biogenesis
gene-CCNA_03614	CCNA_03614	7329697	CCNA_03614	-1.656	2.561e-05	DownRegulated	hypothetical protein	Undefined
gene-CCNA_03615	CCNA_03615	7329698	CCNA_03615	-1.661	0.004343	DownRegulated	TonB dependent receptor	Inorganic ion transport and metabolism
gene-CCNA_03617	CCNA_03617	7329700	CCNA_03617	-1.323	0.0007538	DownRegulated	Copper(I)-binding protein	Inorganic ion transport and metabolism
gene-CCNA_03618	CCNA_03618	7329701	CCNA_03618	-1.537	1.701e-05	DownRegulated	SCO1/SenC family protein	Posttranslational modification, protein turnover, chaperones
gene-CCNA_03620	CCNA_03620	7329703	CCNA_03620	1.548	3.502e-05	Upregulated	hypothetical protein	Undefined
gene-CCNA_03621	CCNA_03621	7329704	CCNA_03621	2.222	1.167e-06	Upregulated	AraC-family transcriptional regulator	Transcription
gene-CCNA_03622	CCNA_03622	7329705	CCNA_03622	1.347	3.719e-05	Upregulated	beta-lactamase repressor	Transcription
gene-CCNA_03623	CCNA_03623	7329706	CCNA_03623	1.099	4.577e-07	Upregulated	MecR1 antirepressor protein	Cell wall/membrane/envelope biogenesis;Signal transduction mechanisms
gene-CCNA_03624	CCNA_03624	7329707	CCNA_03624	1.342	1.942e-07	Upregulated	sodium bicarbonate cotransporter	Function unknown
gene-CCNA_03632	CCNA_03632	7329717	CCNA_03632	1.797	0.0061	Upregulated	hypothetical protein	Undefined
gene-CCNA_03633	CCNA_03633	7329718	CCNA_03633	1.563	6.511e-07	Upregulated	GIY-YIG domain protein	Replication, recombination and repair
gene-CCNA_03634	CCNA_03634	7329719	CCNA_03634	4.952	3.244e-19	Upregulated	DoxX family protein	Undefined
gene-CCNA_03635	CCNA_03635	7329720	CCNA_03635	1.952	1.047e-18	Upregulated	hypothetical protein	Undefined
gene-CCNA_03639	CCNA_03639	7329730	CCNA_03639	-1.03	9.419e-13	DownRegulated	ferredoxin, 2Fe-2s	Energy production and conversion
gene-CCNA_03653	CCNA_03653	7329744	CCNA_03653	-2.261	2.255e-42	DownRegulated	thioredoxin	Posttranslational modification, protein turnover, chaperones
gene-CCNA_03666	CCNA_03666	7329757	CCNA_03666	-1.911	4.01e-25	DownRegulated	YnbE-like lipoprotein	Undefined
gene-CCNA_03667	CCNA_03667	7329839	CCNA_03667	-1.932	7.496e-21	DownRegulated	hypothetical protein	Function unknown
gene-CCNA_03668	CCNA_03668	7331861	CCNA_03668	-1.348	1.17e-06	DownRegulated	hypothetical protein	Undefined
gene-CCNA_03669	CCNA_03669	7331863	CCNA_03669	-3.398	9.925e-25	DownRegulated	outer membrane protein	Undefined
gene-CCNA_03670	CCNA_03670	7331864	CCNA_03670	1.346	0.001237	Upregulated	diacylglycerol kinase related protein	Lipid transport and metabolism|General function prediction only
gene-CCNA_03672	CCNA_03672	7331866	CCNA_03672	-2.642	2.193e-65	DownRegulated	superoxide dismutase	Inorganic ion transport and metabolism
gene-CCNA_03673	CCNA_03673	7331867	CCNA_03673	-1.791	1.273e-39	DownRegulated	hypothetical protein	Undefined
gene-CCNA_03674	CCNA_03674	7331868	CCNA_03674	-1.842	7.205e-40	DownRegulated	hypothetical protein	Undefined
gene-CCNA_03676	CCNA_03676	7331870	CCNA_03676	1.574	7.526e-05	Upregulated	GNAT acetyltransferase protein	Translation, ribosomal structure and biogenesis
gene-CCNA_03678	CCNA_03678	7331872	CCNA_03678	-2.253	4.83e-17	DownRegulated	putative outer membrane protein	Function unknown
gene-CCNA_03687	CCNA_03687	7331881	CCNA_03687	1.632	5.564e-20	Upregulated	carbonic anhydrase	Inorganic ion transport and metabolism
gene-CCNA_03709	CCNA_03709	7331904	CCNA_03709	2.595	2.276e-05	Upregulated	transposase	Mobilome: prophages, transposons
gene-CCNA_03711	CCNA_03711	7331906	CCNA_03711	-1.369	1.046e-28	DownRegulated	ribosome-associated factor Y	Translation, ribosomal structure and biogenesis
gene-CCNA_03713	CCNA_03713	7331908	CCNA_03713	1.331	8.862e-27	Upregulated	RNA polymerase sigma-54 factor rpoN	Transcription
gene-CCNA_03716	CCNA_03716	7331911	CCNA_03716	1.76	1.841e-44	Upregulated	LptC-related lipopolysaccharide assembly protein	Function unknown
gene-CCNA_03717	CCNA_03717	7331912	CCNA_03717	1.478	1.97e-33	Upregulated	ribonuclease D	Translation, ribosomal structure and biogenesis
gene-CCNA_03719	CCNA_03719	7331915	CCNA_03719	-1.06	3.114e-15	DownRegulated	undecaprenyl diphosphatase	Lipid transport and metabolism
gene-CCNA_03721	CCNA_03721	7331917	gltD	-3.771	2.133e-192	DownRegulated	glutamate synthase (NADPH) small chain GltD	Amino acid transport and metabolism|General function prediction only
gene-CCNA_03722	CCNA_03722	7331918	gltB	-4.148	6.66e-259	DownRegulated	glutamate synthase (NADPH) large chain GltB	Amino acid transport and metabolism
gene-CCNA_03729	CCNA_03729	7331925	CCNA_03729	-1.114	1.644e-21	DownRegulated	transaldolase-like protein	Carbohydrate transport and metabolism
gene-CCNA_03732	CCNA_03732	7331928	CCNA_03732	-1.073	9.377e-18	DownRegulated	N-acyl-D-glucosamine 2-epimerase	Carbohydrate transport and metabolism
gene-CCNA_03734	CCNA_03734	7331930	nadE	-1.811	3.989e-47	DownRegulated	glutamine-dependent NAD synthetase	Coenzyme transport and metabolism;General function prediction only
gene-CCNA_03735	CCNA_03735	7331931	CCNA_03735	-1.125	3.167e-32	DownRegulated	transketolase	Carbohydrate transport and metabolism
gene-CCNA_03738	CCNA_03738	7331935	CCNA_03738	2.125	8.521e-39	Upregulated	hybrid histidine kinase/receiver domain protein	Signal transduction mechanisms
gene-CCNA_03739	CCNA_03739	7331936	CCNA_03739	-2.848	1.214e-29	DownRegulated	very short patch repair endonuclease	Replication, recombination and repair
gene-CCNA_03740	CCNA_03740	7331937	CCNA_03740	-2.646	6.865e-93	DownRegulated	cysteine synthase	Amino acid transport and metabolism
gene-CCNA_03745	CCNA_03745	7333141	CCNA_03745	-1.2	5.275e-32	DownRegulated	formyltetrahydrofolate deformylase	Nucleotide transport and metabolism
gene-CCNA_03747	CCNA_03747	7331943	CCNA_03747	1.069	8.256e-08	Upregulated	glycosyltransferase	Carbohydrate transport and metabolism
gene-CCNA_03753	CCNA_03753	7331949	CCNA_03753	2.595	1.171e-26	Upregulated	iron-sulfur cluster-binding protein	Translation, ribosomal structure and biogenesis
gene-CCNA_03754	CCNA_03754	7331950	fzlA	1.546	4.766e-24	Upregulated	FtsZ-binding protein FzlA	Posttranslational modification, protein turnover, chaperones
gene-CCNA_03756	CCNA_03756	7331952	CCNA_03756	1.017	1.526e-08	Upregulated	cation efflux family transporter	Inorganic ion transport and metabolism
gene-CCNA_03760	CCNA_03760	7331956	CCNA_03760	-1.224	1.512e-12	DownRegulated	PaaI-family thioesterase	Secondary metabolites biosynthesis, transport and catabolism
gene-CCNA_03761	CCNA_03761	7331957	CCNA_03761	-1.345	1.213e-11	DownRegulated	PaaI-family thioesterase	Secondary metabolites biosynthesis, transport and catabolism
gene-CCNA_03763	CCNA_03763	7331959	CCNA_03763	-1.119	1.649e-06	DownRegulated	deacetylase	Chromatin structure and dynamics|Secondary metabolites biosynthesis, transport and catabolism
gene-CCNA_03767	CCNA_03767	7331963	CCNA_03767	-1.501	1.225e-26	DownRegulated	SSU ribosomal protein S16P	Translation, ribosomal structure and biogenesis
gene-CCNA_03769	CCNA_03769	7331965	CCNA_03769	-2.232	1.925e-28	DownRegulated	hypothetical protein	Function unknown
gene-CCNA_03770	CCNA_03770	7331966	CCNA_03770	-1.803	1.904e-44	DownRegulated	malate dehydrogenase	Energy production and conversion
gene-CCNA_03777	CCNA_03777	7331973	CCNA_03777	-1.439	2.414e-27	DownRegulated	Tas protein	General function prediction only
gene-CCNA_03778	CCNA_03778	7331974	CCNA_03778	-2.132	1.072e-46	DownRegulated	integral membrane protein	General function prediction only
gene-CCNA_03795	CCNA_03795	7331993	CCNA_03795	1.423	1.032e-07	Upregulated	tellurium resistance protein terB	Inorganic ion transport and metabolism
gene-CCNA_03797	CCNA_03797	7331995	CCNA_03797	1.366	0.0001322	Upregulated	glutathione-dependent formaldehyde-activating enzyme	Function unknown
gene-CCNA_03803	CCNA_03803	7332001	CCNA_03803	1.348	2.291e-29	Upregulated	cellulose biosynthesis protein CelD	Cell motility
gene-CCNA_03806	CCNA_03806	7332004	CCNA_03806	-2.37	5.61e-37	DownRegulated	outer membrane lipoprotein	Cell wall/membrane/envelope biogenesis
gene-CCNA_03807	CCNA_03807	7332005	CCNA_03807	-2.815	2.56e-61	DownRegulated	organic solvent resistance transport system Ttg2D protein	Lipid transport and metabolism
gene-CCNA_03808	CCNA_03808	7332006	CCNA_03808	-2.311	2.535e-27	DownRegulated	organic solvent resistance transport system Ttg2C protein	Cell wall/membrane/envelope biogenesis
gene-CCNA_03809	CCNA_03809	7332007	CCNA_03809	-2.101	2.047e-35	DownRegulated	organic solvent resistance transport system permease	Cell wall/membrane/envelope biogenesis
gene-CCNA_03810	CCNA_03810	7332008	CCNA_03810	-1.679	2.442e-21	DownRegulated	organic solvent resistance transport system ATP-binding protein	Cell wall/membrane/envelope biogenesis
gene-CCNA_03819	CCNA_03819	7332017	ftsK	1.576	2.52e-63	Upregulated	cell division protein FtsK	Cell cycle control, cell division, chromosome partitioning
gene-CCNA_03828	CCNA_03828	7332676	CCNA_03828	-1.645	5.013e-16	DownRegulated	deoxyuridine 5'-triphosphate nucleotidohydrolase	Nucleotide transport and metabolism|Defense mechanisms
gene-CCNA_03834	CCNA_03834	7332682	CCNA_03834	2.028	3.523e-21	Upregulated	tetratricopeptide repeat family protein	Posttranslational modification, protein turnover, chaperones;General function prediction only
gene-CCNA_03843	CCNA_03843	7332691	CCNA_03843	-1.673	5.199e-22	DownRegulated	ATP-dependent endopeptidase hsl proteolytic subunit HslV	Posttranslational modification, protein turnover, chaperones
gene-CCNA_03844	CCNA_03844	7332692	CCNA_03844	-1.524	1.974e-29	DownRegulated	ATP-dependent endopeptidase hsl ATP-binding subunit HslU	Posttranslational modification, protein turnover, chaperones
gene-CCNA_03848	CCNA_03848	7332696	CCNA_03848	-1.498	9.53e-09	DownRegulated	ATP-grasp domain protein	Coenzyme transport and metabolism|Translation, ribosomal structure and biogenesis
gene-CCNA_03855	CCNA_03855	7332703	CCNA_03855	2.439	1.276e-08	Upregulated	MuttS related protein	Replication, recombination and repair
gene-CCNA_03858	CCNA_03858	7332706	CCNA_03858	-1.105	1.412e-15	DownRegulated	protein translocase subunit secB	Intracellular trafficking, secretion, and vesicular transport
gene-CCNA_03861	CCNA_03861	7332709	CCNA_03861	2.03	9.501e-18	Upregulated	pyridoxal 5'-phosphate dependent enzyme class III	General function prediction only
gene-CCNA_03874	CCNA_03874	7332722	CCNA_03874	-2.456	5.344e-33	DownRegulated	carboxymethylenebutenolidase	Secondary metabolites biosynthesis, transport and catabolism
gene-CCNA_03875	CCNA_03875	7332723	qor	-2.399	8.72e-38	DownRegulated	quinone oxidoreductase	Energy production and conversion|General function prediction only
gene-CCNA_03876	CCNA_03876	7332724	rho	1.496	3.206e-57	Upregulated	transcription termination factor rho	Transcription
gene-CCNA_03879	CCNA_03879	7332727	hemE	1.739	9.098e-28	Upregulated	uroporphyrinogen decarboxylase	Coenzyme transport and metabolism
gene-CCNA_03881	CCNA_03881	17829434	CCNA_03881	4.807	0.0001619	Upregulated	beta-lactamse domain-containing protein	Undefined
gene-CCNA_03886	CCNA_03886	17829421	CCNA_03886	1.182	1.772e-11	Upregulated	trypsin-like peptidase domain family protein	Undefined
gene-CCNA_03887	CCNA_03887	17829422	CCNA_03887	2.205	7.328e-51	Upregulated	hypothetical protein	Undefined
gene-CCNA_03888	CCNA_03888	17829423	CCNA_03888	9.525	3.358e-54	Upregulated	hypothetical protein	Undefined
gene-CCNA_03891	CCNA_03891	17829426	CCNA_03891	-1.829	2.855e-05	DownRegulated	hypothetical protein	Undefined
gene-CCNA_03892	CCNA_03892	17829428	CCNA_03892	-1.591	1.656e-21	DownRegulated	HD family metal-dependent phosphohydrolase	Undefined
gene-CCNA_03894	CCNA_03894	17829430	CCNA_03894	1.665	0.002438	Upregulated	MFS sugar transporter	Undefined
gene-CCNA_03898	CCNA_03898	17829433	CCNA_03898	1.526	0.0002566	Upregulated	NTF2 superfamily protein	Undefined
gene-CCNA_03901	CCNA_03901	17829437	CCNA_03901	2.225	0.0001925	Upregulated	hypothetical protein	Undefined
gene-CCNA_03904	CCNA_03904	17829442	CCNA_03904	-5.781	1.417e-38	DownRegulated	hypothetical protein	Undefined
gene-CCNA_03906	CCNA_03906	17829445	CCNA_03906	2.448	2.44e-29	Upregulated	hypothetical protein	Undefined
gene-CCNA_03910	CCNA_03910	17829448	CCNA_03910	2.523	1.932e-10	Upregulated	hypothetical protein	Undefined
gene-CCNA_03915	CCNA_03915	18668791	CCNA_03915	1.132	2.198e-10	Upregulated	hypothetical protein	Undefined
gene-CCNA_03917	CCNA_03917	18668794	CCNA_03917	-1.22	1.885e-06	DownRegulated	hypothetical protein	Undefined
gene-CCNA_03918	CCNA_03918	18668799	CCNA_03918	1.319	0.0002865	Upregulated	hypothetical protein	Undefined
gene-CCNA_03919	CCNA_03919	18668802	CCNA_03919	-1.477	1.063e-06	DownRegulated	hypothetical protein	Undefined
gene-CCNA_03921	CCNA_03921	18668805	CCNA_03921	2.123	1.262e-20	Upregulated	UDP-glucose 6-dehydrogenase related protein	Undefined
gene-CCNA_03930	CCNA_03930	18668824	CCNA_03930	-1.391	6.215e-07	DownRegulated	hypothetical protein	Undefined
gene-CCNA_03931	CCNA_03931	18668825	CCNA_03931	-4.55	2.119e-110	DownRegulated	hypothetical protein	Undefined
gene-CCNA_03932	CCNA_03932	18668826	CCNA_03932	-6.145	1.441e-167	DownRegulated	hypothetical protein	Undefined
gene-CCNA_03933	CCNA_03933	18668827	CCNA_03933	-7.336	1.882e-63	DownRegulated	hypothetical protein	Undefined
gene-CCNA_03942	CCNA_03942	18668841	CCNA_03942	1.569	0.0007033	Upregulated	hypothetical protein	Undefined
gene-CCNA_03944	CCNA_03944	18668846	CCNA_03944	1.795	3.769e-09	Upregulated	hypothetical protein	Undefined
gene-CCNA_03946	CCNA_03946	18668856	CCNA_03946	-1.247	6.336e-07	DownRegulated	hypothetical protein	Undefined
gene-CCNA_03956	CCNA_03956	18668877	CCNA_03956	1.126	0.006137	Upregulated	hypothetical protein	Undefined
gene-CCNA_03960	CCNA_03960	18668889	CCNA_03960	-1.299	0.009935	DownRegulated	hypothetical protein	Undefined
gene-CCNA_03961	CCNA_03961	18668890	CCNA_03961	-1.856	1.007e-25	DownRegulated	hypothetical protein	Undefined
gene-CCNA_03962	CCNA_03962	18668894	CCNA_03962	-1.866	1.25e-20	DownRegulated	hypothetical protein	Undefined
gene-CCNA_03969	CCNA_03969	18668911	CCNA_03969	1.789	1.148e-08	Upregulated	hypothetical protein	Undefined
gene-CCNA_03970	CCNA_03970	18668914	CCNA_03970	-2.006	3.892e-05	DownRegulated	hypothetical protein	Undefined
gene-CCNA_03977	CCNA_03977	18668926	CCNA_03977	1.79	0.001618	Upregulated	HTH transcriptional regulator	Undefined
gene-CCNA_03980	CCNA_03980	18668931	CCNA_03980	2.411	9.828e-10	Upregulated	hypothetical protein	Undefined
gene-CCNA_03991	CCNA_03991	18668956	CCNA_03991	1.463	4.272e-07	Upregulated	hypothetical protein	Undefined
gene-CCNA_03997	CCNA_03997	18668972	CCNA_03997	-2.201	5.469e-34	DownRegulated	amelogenin/CpxP-related protein	Undefined
gene-CCNA_R0001	CCNA_R0001	7332164	CCNA_R0001	1.531	3.262e-23	Upregulated	Undefined	Undefined
gene-CCNA_R0002	CCNA_R0002	7332178	CCNA_R0002	-1.214	0.0006411	DownRegulated	Undefined	Undefined
gene-CCNA_R0005	CCNA_R0005	7330720	CCNA_R0005	1.922	2.33e-10	Upregulated	Undefined	Undefined
gene-CCNA_R0007	CCNA_R0007	7330610	CCNA_R0007	1.225	4.998e-11	Upregulated	Undefined	Undefined
gene-CCNA_R0008	CCNA_R0008	7332256	CCNA_R0008	1.261	1.425e-16	Upregulated	Undefined	Undefined
gene-CCNA_R0009	CCNA_R0009	7330460	CCNA_R0009	1.64	4.549e-11	Upregulated	Undefined	Undefined
gene-CCNA_R0013	CCNA_R0013	7332859	CCNA_R0013	3.69	0.005215	Upregulated	Undefined	Undefined
gene-CCNA_R0015	CCNA_R0015	7332871	CCNA_R0015	2.098	3.593e-67	Upregulated	Undefined	Undefined
gene-CCNA_R0016	CCNA_R0016	7332873	CCNA_R0016	3.162	3.153e-25	Upregulated	Undefined	Undefined
gene-CCNA_R0017	CCNA_R0017	7329871	CCNA_R0017	2.468	2.05e-06	Upregulated	Undefined	Undefined
gene-CCNA_R0019	CCNA_R0019	7329885	CCNA_R0019	2.379	0.002106	Upregulated	Undefined	Undefined
gene-CCNA_R0023	CCNA_R0023	7329762	CCNA_R0023	1.007	8.242e-05	Upregulated	Undefined	Undefined
gene-CCNA_R0027	CCNA_R0027	7331479	CCNA_R0027	2.072	3.13e-19	Upregulated	Undefined	Undefined
gene-CCNA_R0028	CCNA_R0028	7333563	CCNA_R0028	1.285	2.997e-22	Upregulated	Undefined	Undefined
gene-CCNA_R0032	CCNA_R0032	7331832	CCNA_R0032	-1.651	0.0001328	DownRegulated	Undefined	Undefined
gene-CCNA_R0033	CCNA_R0033	7331833	CCNA_R0033	1.639	1.302e-09	Upregulated	Undefined	Undefined
gene-CCNA_R0034	CCNA_R0034	7331834	CCNA_R0034	2.161	8.354e-12	Upregulated	Undefined	Undefined
gene-CCNA_R0036	CCNA_R0036	7330181	CCNA_R0036	1.642	5.091e-05	Upregulated	Undefined	Undefined
gene-CCNA_R0037	CCNA_R0037	7330182	CCNA_R0037	2.42	6.903e-25	Upregulated	Undefined	Undefined
gene-CCNA_R0041	CCNA_R0041	7331720	CCNA_R0041	1.28	3.075e-12	Upregulated	Undefined	Undefined
gene-CCNA_R0048	CCNA_R0048	7333374	CCNA_R0048	-1.203	1.333e-10	DownRegulated	Undefined	Undefined
gene-CCNA_R0053	CCNA_R0053	7332634	CCNA_R0053	1.309	1.054e-06	Upregulated	Undefined	Undefined
gene-CCNA_R0054	CCNA_R0054	7332265	CCNA_R0054	1.411	3.381e-05	Upregulated	Undefined	Undefined
gene-CCNA_R0056	CCNA_R0056	7331622	CCNA_R0056	1.676	9.788e-26	Upregulated	Undefined	Undefined
gene-CCNA_R0058	CCNA_R0058	7331658	CCNA_R0058	1.525	3.314e-60	Upregulated	Undefined	Undefined
gene-CCNA_R0059	CCNA_R0059	7331671	CCNA_R0059	2.634	4.543e-25	Upregulated	Undefined	Undefined
gene-CCNA_R0060	CCNA_R0060	7331700	CCNA_R0060	1.742	9.43e-21	Upregulated	Undefined	Undefined
gene-CCNA_R0062	CCNA_R0062	7330659	CCNA_R0062	2.258	1.296e-23	Upregulated	Undefined	Undefined
gene-CCNA_R0063	CCNA_R0063	7330886	CCNA_R0063	1.579	0.006373	Upregulated	Undefined	Undefined
gene-CCNA_R0064	CCNA_R0064	7332809	CCNA_R0064	1.776	1.076e-23	Upregulated	Undefined	Undefined
gene-CCNA_R0066	CCNA_R0066	7332811	CCNA_R0066	-1.318	2.241e-14	DownRegulated	Undefined	Undefined
gene-CCNA_R0070	CCNA_R0070	7331150	CCNA_R0070	2.304	0.006199	Upregulated	Undefined	Undefined
gene-CCNA_R0075	CCNA_R0075	7330298	CCNA_R0075	1.874	6.797e-05	Upregulated	Undefined	Undefined
gene-CCNA_R0081	CCNA_R0081	7331862	gsrN	-2.163	7.488e-05	DownRegulated	Undefined	Undefined
gene-CCNA_R0084	CCNA_R0084	7329725	CCNA_R0084	-1.337	2.94e-14	DownRegulated	Undefined	Undefined
gene-CCNA_R0088	CCNA_R0088	7331976	CCNA_R0088	-2.055	1.967e-17	DownRegulated	Undefined	Undefined
gene-CCNA_R0089	CCNA_R0089	7331900	CCNA_R0089	-1.248	2.044e-06	DownRegulated	Undefined	Undefined
gene-CCNA_R0091	CCNA_R0091	7331932	CCNA_R0091	1.738	2.559e-20	Upregulated	Undefined	Undefined
gene-CCNA_R0092	CCNA_R0092	7331977	CCNA_R0092	-1.313	0.0005513	DownRegulated	Undefined	Undefined
gene-CCNA_R0094	CCNA_R0094	18668974	CCNA_R0094	3.454	1.411e-14	Upregulated	Undefined	Undefined
gene-CCNA_R0097	CCNA_R0097	18668784	CCNA_R0097	-4.134	0.001047	DownRegulated	Undefined	Undefined
gene-CCNA_R0099	CCNA_R0099	18668789	CCNA_R0099	1.896	1.571e-05	Upregulated	Undefined	Undefined
gene-CCNA_R0106	CCNA_R0106	18668800	CCNA_R0106	-1.027	2.54e-07	DownRegulated	Undefined	Undefined
gene-CCNA_R0108	CCNA_R0108	18668804	CCNA_R0108	1.578	1.315e-09	Upregulated	Undefined	Undefined
gene-CCNA_R0111	CCNA_R0111	18668811	CCNA_R0111	1.555	1.958e-06	Upregulated	Undefined	Undefined
gene-CCNA_R0112	CCNA_R0112	18668812	CCNA_R0112	1.669	4.412e-05	Upregulated	Undefined	Undefined
gene-CCNA_R0114	CCNA_R0114	18668816	CCNA_R0114	1.42	7.526e-05	Upregulated	Undefined	Undefined
gene-CCNA_R0116	CCNA_R0116	18668818	CCNA_R0116	1.199	4.404e-09	Upregulated	Undefined	Undefined
gene-CCNA_R0117	CCNA_R0117	18668823	CCNA_R0117	1.565	7.24e-21	Upregulated	Undefined	Undefined
gene-CCNA_R0123	CCNA_R0123	18668843	CCNA_R0123	2.783	0.004965	Upregulated	Undefined	Undefined
gene-CCNA_R0129	CCNA_R0129	18668850	CCNA_R0129	-1.932	2.096e-07	DownRegulated	Undefined	Undefined
gene-CCNA_R0134	CCNA_R0134	18668857	CCNA_R0134	-5.085	0.0002022	DownRegulated	Undefined	Undefined
gene-CCNA_R0137	CCNA_R0137	18668860	CCNA_R0137	2.011	0.0001048	Upregulated	Undefined	Undefined
gene-CCNA_R0138	CCNA_R0138	18668863	CCNA_R0138	3.21	1.073e-18	Upregulated	Undefined	Undefined
gene-CCNA_R0147	CCNA_R0147	18668880	CCNA_R0147	-1.893	0.0007073	DownRegulated	Undefined	Undefined
gene-CCNA_R0158	CCNA_R0158	18668900	CCNA_R0158	-4.879	6.977e-05	DownRegulated	Undefined	Undefined
gene-CCNA_R0159	CCNA_R0159	18668901	CCNA_R0159	2.003	4.908e-05	Upregulated	Undefined	Undefined
gene-CCNA_R0163	CCNA_R0163	18668906	CCNA_R0163	1.092	0.009153	Upregulated	Undefined	Undefined
gene-CCNA_R0168	CCNA_R0168	18668915	CCNA_R0168	2.388	2.629e-09	Upregulated	Undefined	Undefined
gene-CCNA_R0172	CCNA_R0172	18668925	CCNA_R0172	1.2	7.754e-06	Upregulated	Undefined	Undefined
gene-CCNA_R0174	CCNA_R0174	18668928	CCNA_R0174	2.192	5.525e-11	Upregulated	Undefined	Undefined
gene-CCNA_R0177	CCNA_R0177	18668936	CCNA_R0177	4.919	3.11e-15	Upregulated	Undefined	Undefined
gene-CCNA_R0185	CCNA_R0185	18668949	CCNA_R0185	1.501	5.897e-07	Upregulated	Undefined	Undefined
gene-CCNA_R0189	CCNA_R0189	18668957	CCNA_R0189	2.464	0.002983	Upregulated	Undefined	Undefined
gene-CCNA_R0190	CCNA_R0190	18668958	CCNA_R0190	1.725	0.0007663	Upregulated	Undefined	Undefined
gene-CCNA_R0194	CCNA_R0194	18668963	CCNA_R0194	1.452	0.001003	Upregulated	Undefined	Undefined
gene-CCNA_R0195	CCNA_R0195	18668967	CCNA_R0195	1.032	1.326e-07	Upregulated	Undefined	Undefined
gene-CCNA_R0197	CCNA_R0197	18668970	CCNA_R0197	2.426	4.073e-23	Upregulated	Undefined	Undefined
